# Supplementary material for: Naive Pluripotent Stem Cells Exhibit Phenotypic Variability that Is Driven by Genetic Variation
Source: Cell Stem Cell. 2020 Sep 3;27(3):470–481.e6. doi: 10.1016/j.stem.2020.07.019 (PMC7487768; doi:10.1016/j.stem.2020.07.019)
Supplement: Table S2. The Top 1000 Contributing Genes to PC1 and PC2 Variance in Naive Mouse ES Cell Lines, Related to Figure 1F — Genes are ranked in order of their contribution. [file mmc2.xlsx]

## Sheet: Table Legend
Supplementary Table 2
The top 1000 contributing genes to PC1 and PC2 variance in naive mouse ES cell lines

## Sheet: PC1
Contribution to PC1	Gene	chr	start	end
0.0013508	Rpl37rt	5	115102923	115110268
0.0011375	AK157302	13	21495223	21497146
0.0011233	Eno1b	18	48045335	48048378
0.001087	Rps12	10	23785211	23787195
0.0009905	Amd2	10	35708691	35711891
0.0009348	Srrm4os	5	116438720	116465487
0.0008879	Fstl5	3	76074270	76710019
0.0008836	AA792892	5	94339749	94385079
0.0008796	BC061212	5	94066151	94070545
0.0008642	Atp1a2	1	172271709	172298064
0.0008638	Sntb1	15	55638843	55906949
0.0008471	Creg2	1	39618406	39651474
0.0008328	Clca3b	3	144822623	144849357
0.0008024	Pxt1	17	28934291	28942262
0.0007857	Atp1a4	1	172223513	172258414
0.0007832	Myl3	9	110741861	110769798
0.0007701	Ptprtos	2	162390813	162393945
0.0007618	mt-Co2	MT	7013	7696
0.0007592	Zfp264	7	6977246	6991087
0.0007418	BC080696	5	94434357	94436925
0.0007383	Zscan4b	7	10900740	10905050
0.000724	Ccl9	11	83572919	83578636
0.0006849	Saa3	7	46711998	46715676
0.0006769	Tmem254b	14	26203369	26207041
0.0006764	Nlrp4a	7	26435113	26476142
0.0006599	Aoah	13	20794119	21024252
0.0006566	Syndig1l	12	84677278	84698807
0.0006426	Rhbg	3	88242874	88254709
0.0006325	Cd207	6	83671215	83677857
0.0006252	Igsf23	7	19937305	19950756
0.0006246	Tdpoz3	3	93826020	93827117
0.0006234	AU021092	16	5211828	5222299
0.0006067	Il1f9	2	24186476	24193568
0.0006025	Actc1	2	114047282	114053548
0.0006024	Zscan4c	7	11005722	11010547
0.0005973	Marco	1	120474538	120505024
0.0005966	Tmem171	13	98686235	98694834
0.0005918	Cdh11	8	102632995	102785111
0.0005917	Wisp1	15	66891320	66923201
0.000591	Zim3	7	6955685	6977420
0.0005847	Pyy	11	102106676	102107832
0.0005836	Rbmy	Y	2830680	2841854
0.000578	Lrrc31	3	30679058	30699843
0.0005631	Xkr9	1	13668771	13701723
0.0005614	Apoa2	1	171225054	171226379
0.0005604	Bcl2l15	3	103832601	103854618
0.0005581	Duxbl2	14	26118349	26129763
0.0005569	Pdzk1	3	96829284	96870926
0.0005539	Sema5a	15	32244813	32696341
0.0005509	Msr1	8	39581700	39642678
0.0005483	Kirrel2	7	30447534	30457690
0.0005481	BB287469	12	87816577	87820676
0.0005472	Nxf3	X	136072099	136085255
0.0005467	Plg	17	12378609	12419384
0.0005459	Cyp2b23	7	26665227	26686437
0.0005443	Umodl1	17	30954679	31010708
0.0005425	Ifit3	19	34583531	34588731
0.0005396	Bsnd	4	106483456	106492283
0.0005382	Btg3	16	78359860	78377192
0.0005376	Mmp12	9	7344381	7369499
0.0005361	Adam12	7	133883199	134232146
0.0005329	Usp17le	7	104768160	104777470
0.0005318	Gpr143	X	152781921	152808646
0.0005275	Mrpl23	7	142532799	142540747
0.0005265	Nlgn1	3	25426215	26332460
0.0005218	Tmprss11d	5	86302217	86373420
0.0005191	Usp17lb	7	104840257	104842603
0.000519	Slc2a12	10	22645011	22704285
0.0005187	Grik3	4	125490700	125714173
0.0005184	Serpina3h	12	104247905	104253669
0.0005166	Capsl	15	9436028	9466035
0.0005152	F7	8	13026034	13035809
0.0005124	S100g	X	162961992	162964599
0.0005119	Dok7	5	35056766	35087839
0.0005113	C1qtnf9	14	60768134	60780869
0.0005074	Zscan4d	7	11161374	11166182
0.0005071	Enpp2	15	54838898	54920146
0.000507	Cyp1b1	17	79706953	79715041
0.0005059	Usp17la	7	104857009	104862667
0.0005052	Ccdc152	15	3280627	3303526
0.0005032	Csrp2	10	110920177	110939599
0.0005029	Gpr179	11	97332109	97352077
0.0005015	Chrna6	8	27403214	27413944
0.0004992	Gsdmc4	15	63891264	63912297
0.000499	Barx2	9	31846044	31913462
0.0004979	Slco2b1	7	99657804	99711340
0.0004948	Kcnj15	16	95257558	95300260
0.0004943	Tnfrsf11b	15	54250619	54278484
0.0004942	Aox3	1	58113130	58200698
0.0004905	Pcdhga8	18	37725706	37841873
0.0004899	Irf8	8	120736358	120756694
0.0004877	Corin	5	72300025	72504473
0.0004842	Tll1	8	64014770	64205993
0.0004841	Dusp26	8	31089471	31097047
0.0004841	Slc51a	16	32475522	32487879
0.000484	Tlr13	X	106143204	106160493
0.000483	Grem1	2	113746164	113758646
0.0004822	Actl7b	4	56740005	56741443
0.0004813	Il1rl1	1	40429570	40465415
0.0004809	Erv3	2	131853678	131859747
0.0004807	Exph5	9	53301670	53377514
0.0004805	Platr10	3	75647446	75655731
0.0004804	Hsd17b2	8	117701946	117759029
0.0004801	H2-Q1	17	35320405	35325099
0.0004796	Fam213b	4	154895504	154899135
0.000479	Hdhd1a	18	50567656	50568699
0.000478	Slc25a48	13	56438355	56474239
0.0004738	Cfap44	16	44394796	44482428
0.0004734	Dusp27	1	166098148	166127922
0.0004733	Lrrc4c	2	96318169	97631666
0.0004725	Tmem119	5	113793729	113800516
0.0004716	Lyz2	10	117277334	117282274
0.0004714	Cwh43	5	73406075	73453435
0.000471	Pramef17	4	143991119	143994369
0.0004695	Platr6	10	21830499	21844851
0.0004686	Dusp13	14	21733394	21751181
0.0004678	Akr1cl	1	65012689	65032759
0.0004659	Zfp773	7	7130678	7136755
0.0004647	Rnf212	5	108729308	108774953
0.0004637	Cphx2	14	26081516	26096127
0.0004627	Slit1	19	41600257	41743665
0.0004617	Ifi44	3	151730922	151749960
0.0004596	Mogat2	7	99219084	99238619
0.0004586	T	17	8434423	8442496
0.0004581	Ms4a6d	19	11586604	11604849
0.0004561	Acer1	17	56953490	56982126
0.0004558	Rtp3	9	110984935	110990583
0.0004543	Sprr2k	3	92432582	92433925
0.0004541	Iqub	6	24444865	24515067
0.0004539	Csf2rb	15	78325990	78351000
0.0004526	Olfr287	15	98206971	98221056
0.0004522	Lrrc34	3	30624267	30647869
0.0004511	Pappa	4	65124174	65357509
0.0004503	Amica1	9	45079183	45108530
0.0004491	Rpl27	11	101442298	101445529
0.0004488	Fgfrl1	5	108692382	108706924
0.0004473	Nova2	7	18925888	18965319
0.0004469	F13a1	13	36867178	37050244
0.0004464	Wnt5a	14	28504750	28527447
0.0004443	Scd4	19	44333092	44346743
0.0004438	Dusp19	2	80617045	80632361
0.0004438	Mecom	3	29951296	30548008
0.0004434	Nxnl2	13	51171025	51175187
0.0004426	Plek	11	16971206	17052381
0.0004411	Zfp503	14	21983962	21989601
0.0004406	Piezo2	18	63010213	63387183
0.0004403	Peg12	7	62461871	62464510
0.0004394	Alox12b	11	69156989	69169792
0.0004381	Xlr4b	X	73214333	73222453
0.0004377	Col24a1	3	145292472	145552011
0.0004366	Dkk2	3	132085292	132180304
0.0004366	Olr1	6	129485244	129507165
0.0004351	Tmem132d	5	127781630	128433077
0.000433	Asb2	12	103321142	103356001
0.0004329	Slc6a3	13	73536747	73578672
0.0004327	Lipo2	19	33719670	33769142
0.000432	Bmp10	6	87428994	87437677
0.0004319	Tnfsf13b	8	10006467	10039072
0.0004311	Tmem254c	14	26063919	26067355
0.0004309	Fmo1	1	162829561	162866610
0.0004306	Raet1e	10	22158569	22374139
0.0004299	Syt4	18	31437808	31447415
0.0004294	Pcdh18	3	49743296	49757325
0.0004291	Mmd2	5	142562358	142608800
0.0004287	Uggt2	14	118985039	119099430
0.0004285	Nov	15	54745702	54754039
0.0004271	Cox8c	12	102899306	102900534
0.0004266	Gria4	9	4417899	4796234
0.0004257	Il7r	15	9506161	9529876
0.0004252	Luzp4	X	148857640	148924139
0.0004252	Tmem72	6	116679063	116716913
0.0004239	Galnt15	14	32028989	32062197
0.0004239	Trib2	12	15791727	15816877
0.0004235	Ccl7	11	82045712	82047525
0.0004232	Nos1ap	1	170302668	170589861
0.0004232	Dnah7a	1	53397006	53706784
0.0004228	Duxbl3	14	26257962	26269436
0.0004227	Abcc3	11	94343295	94392997
0.0004219	Usp17ld	7	103249737	103252505
0.0004211	Itgbl1	14	123659971	123975618
0.0004209	Htr2a	14	74640840	74706859
0.0004195	Sdr9c7	10	127898518	127911761
0.0004187	Rhox2a	X	37244976	37249686
0.0004185	Pkd1l1	11	8826708	8973266
0.0004177	Fzd2	11	102604396	102608058
0.0004176	Asb4	6	5383386	5433022
0.0004169	Xlr5c	X	73282896	73292976
0.0004168	Hist1h4n	13	21831767	21832196
0.0004155	Scg3	9	75643264	75683996
0.0004151	Usp17lc	7	103415072	103419880
0.0004141	Phkg1	5	129863421	129898549
0.000414	S1pr3	13	51408618	51422797
0.0004136	Zfhx4	3	5218526	5415857
0.0004132	Prss23	7	89507783	89527187
0.0004124	Gc	5	89417522	89457898
0.0004121	Rnf150	8	82863356	83091271
0.0004119	Gchfr	2	119167773	119172390
0.0004119	Capn12	7	28881422	28893563
0.0004116	Slc9a9	9	94669909	95230445
0.0004113	Il6	5	30013114	30019981
0.0004109	Adgre1	17	57358686	57483529
0.0004099	Fat2	11	55250609	55336564
0.0004099	Lpcat2b	5	107431549	107435039
0.0004091	Zfp352	4	90218820	90225702
0.0004088	Fgf5	5	98254184	98277030
0.0004082	Adamts12	15	11064790	11346867
0.0004081	Selp	1	164115264	164150026
0.0004076	Fam26e	10	34091352	34096519
0.000406	Eya2	2	165595032	165771727
0.0004054	Cped1	6	21985916	22256404
0.0004053	Lrriq4	3	30644507	30672431
0.0004036	Gsx2	5	75075601	75077893
0.0004034	Mnda	1	173896345	173913046
0.0004031	Cd80	16	38458933	38486933
0.0004028	Pnp2	14	50955992	50964749
0.0004027	Gcm1	9	78051958	78065624
0.000402	Lrrn4	2	132868305	132880891
0.0004018	Egfl6	X	166523007	166585720
0.0004	Mag	7	30899176	30914873
0.0003995	Ildr1	16	36693978	36726804
0.0003995	Clec2d	6	129180615	129186534
0.000399	Mybpc1	10	88518279	88605152
0.0003965	Hoxb3	11	96323326	96347930
0.000396	Slfn2	11	83065112	83070678
0.0003955	Prkcb	7	122288751	122634402
0.0003955	Abca6	11	110176820	110251776
0.0003951	Msc	1	14753346	14755992
0.0003949	Rab38	7	88430273	88491572
0.0003945	Tlr1	5	64924679	64933563
0.0003942	Trabd2b	4	114406724	114615098
0.000394	Car8	4	8143362	8239041
0.000394	Tex19.2	11	121116215	121118677
0.0003938	Krt83	15	101431490	101438804
0.0003938	Mppe1	18	67225530	67245830
0.0003929	Fancf	7	51860577	51862267
0.0003918	Cemip	7	83932857	84086502
0.0003916	Lilrb4a	10	51480640	51496613
0.0003898	Thsd4	9	59966931	60522046
0.0003889	Pklr	3	89136142	89146784
0.000387	Pramel6	2	87506565	87510872
0.0003866	Txk	5	72695978	72752777
0.0003854	Sult5a1	8	123142847	123158315
0.000385	Serpina3m	12	104338486	104394257
0.0003842	Dnah5	15	28203752	28472045
0.0003834	Platr5	1	88754890	88755736
0.0003832	Mgp	6	136872435	136875823
0.000383	Tlr3	8	45395665	45410608
0.0003828	Ces1c	8	93099015	93131283
0.0003826	Cd93	2	148436640	148443563
0.0003825	Wdfy4	14	32959547	33185508
0.000382	Bhmt2	13	93655720	93674302
0.0003799	Il1r2	1	40074079	40125231
0.0003797	Zbed6	1	133655879	133660885
0.0003797	Lilr4b	10	51480632	51486316
0.0003795	Rnu3b3	11	87448627	87448841
0.0003789	Grm6	11	50850685	50866208
0.0003788	Slc36a3	11	55124815	55151708
0.0003787	Kl	5	150952607	150993817
0.0003771	Klhl34	X	157818435	157820369
0.000377	Myzap	9	71504347	71592360
0.0003764	Ccdc160	X	52791200	52799468
0.0003753	Xlr4a	X	73074345	73082478
0.0003751	Six1	12	73040015	73053887
0.000375	Rtp4	16	23609919	23614222
0.000375	Wisp2	2	163820861	163833146
0.0003747	Lrrc17	5	21543559	21575904
0.0003732	Mmp14	14	54431612	54441265
0.0003732	D16Ertd472e	16	78544012	78576657
0.000373	AF251705	11	114996721	115001880
0.0003729	Il18rap	1	40515362	40551705
0.0003725	H2-T10	17	36115876	36121465
0.0003725	Shox2	3	66971727	66981771
0.0003713	Slc35f1	10	52690533	53111622
0.0003713	Gys1	7	45434839	45456617
0.0003709	Id2	12	25093801	25096092
0.0003706	Ddr2	1	169972307	170110762
0.0003699	Kcnt2	1	140246158	140612067
0.0003691	Olfr1495	19	13768307	13769395
0.0003684	Rnu3b4	11	87462286	87462500
0.0003678	Masp1	16	23451785	23520590
0.0003672	Grin3a	4	49661611	49845744
0.0003666	Naa11	5	97382198	97392379
0.0003656	Spata21	4	141088333	141112760
0.0003654	Slc4a1	11	102348824	102366203
0.0003647	Prss43	9	110826690	110831839
0.0003645	Myo18b	5	112688876	112896362
0.0003645	Vwa2	19	56874249	56912078
0.0003632	Arhgap24	5	102481391	102897937
0.0003626	Irgm1	11	48861968	48871683
0.0003622	Gsta2	9	78331018	78355788
0.0003616	AF067063	13	119827961	119830216
0.0003611	Pcdhga3	18	37674307	37841873
0.0003609	Scube2	7	109798676	109865679
0.0003608	Fthl17b	X	8962134	8962975
0.0003607	Srgn	10	62493833	62527451
0.0003606	Pcdhgb6	18	37742094	37841873
0.0003597	Vcan	13	89655312	89742509
0.0003594	Fgf2	3	37348346	37410108
0.000359	Pcdhb18	18	37489465	37494505
0.0003587	Trim54	5	31116712	31137630
0.0003584	BC021767	3	94661830	94670696
0.0003583	Fcgr3	1	171051174	171064935
0.0003582	Pcdhga1	18	37661793	37841873
0.0003582	Atoh1	6	64729125	64731245
0.0003573	Ccl3	11	83647844	83649355
0.0003565	Scn2a1	2	65620771	65767447
0.0003564	Ifi205	1	174011998	174031810
0.0003564	Pcdha11	18	37005203	37187657
0.0003557	Hcn1	13	117602320	117987418
0.0003554	Lum	10	97565501	97572703
0.0003547	Trpc6	9	8544196	8680565
0.0003547	Pgr15l	X	97072596	97082104
0.0003544	Abca17	17	24264259	24351029
0.0003538	Sall1	8	89027248	89044162
0.0003536	Lvrn	18	46850039	46905446
0.0003534	Abcc2	19	43782192	43840740
0.0003534	Ucma	2	4976122	4985748
0.0003531	AU015836	X	93968659	93975470
0.0003531	Lypd2	15	74732247	74734329
0.000353	Zfp872	9	22188168	22202123
0.0003527	Lst1	17	35185095	35188439
0.0003524	Itgal	7	127296260	127335138
0.000352	Bcl2a1b	9	89199209	89207827
0.0003518	Agtr1a	13	30336441	30382867
0.0003518	Tgfb1	7	25687002	25705077
0.0003516	Lpcat2	8	92855350	92919279
0.0003511	Ifit2	19	34550694	34576419
0.0003503	Ubxn10	4	138709837	138737167
0.0003499	Sidt1	16	44240180	44333196
0.0003498	Cacna1b	2	24603887	24763152
0.0003494	Gpm6b	X	166238911	166388988
0.0003492	Gxylt2	6	100704734	100810913
0.0003485	Col3a1	1	45311538	45349706
0.0003474	Ccl8	11	82115185	82116799
0.0003473	Slc32a1	2	158610767	158615748
0.0003465	Dab2	15	6299788	6440712
0.0003457	Nupr1	7	126623249	126630861
0.0003454	Rhox6	X	37826910	37829857
0.0003452	Dkkl1	7	45207525	45211883
0.000345	Rpl5	5	107900502	107909005
0.000345	Trim50	5	135353295	135368005
0.0003449	BC030499	11	78290841	78296805
0.0003443	Csf1	3	107741048	107760469
0.0003438	Pcdhga7	18	37714764	37841873
0.0003435	Kcnu1	8	25849623	25937933
0.000343	Bhmt	13	93616891	93637961
0.0003429	Dppa3	6	122626410	122630272
0.0003425	Mthfd2l	5	90931117	91021368
0.0003421	Gbp3	3	142560026	142573209
0.0003419	Tlr2	3	83836272	83841767
0.0003414	Slc13a3	2	165405028	165473230
0.0003406	Fsd1l	4	53631471	53707009
0.0003403	Pet117	2	144368996	144373721
0.0003403	Sec1	7	45677689	45694404
0.0003402	Slc22a1	17	12648874	12675838
0.0003401	Gusb	5	129989011	130003049
0.00034	Edn3	2	174760619	174784042
0.0003399	Tspan18	2	93201760	93334505
0.0003396	Pcdhgb4	18	37720369	37841870
0.0003395	Mcpt8	14	56082166	56085216
0.0003394	Mmrn2	14	34375504	34404287
0.000339	Ugt1a6a	1	88134809	88218997
0.000339	Ccdc103	11	102881204	102885216
0.0003388	Rad9b	5	122323223	122354233
0.0003383	Fa2h	8	111345135	111393824
0.0003382	Tmem176b	6	48833818	48841496
0.0003382	Cacng5	11	107874605	107915055
0.0003382	Olfr787	10	129462678	129463616
0.0003381	Tnc	4	63959785	64047015
0.0003381	Car4	11	84957786	84966044
0.0003375	B3galt5	16	96235801	96319859
0.0003374	Ighg1	12	113325240	113330523
0.0003372	Lrrn4cl	19	8850785	8853909
0.0003369	Cxx1b	X	53669177	53670408
0.0003368	Synpr	14	13284780	13615459
0.0003364	Pdc	1	150319417	150333906
0.0003364	Tc2n	12	101645443	101718523
0.0003355	Bst1	5	43818885	43843986
0.0003353	Zfp59	7	27838607	27856438
0.000335	Ccdc3	2	5137776	5230878
0.000335	2011-03-01	15	26309048	26409576
0.000335	Ceacam1	7	25461707	25477603
0.0003344	S100a14	3	90526856	90528837
0.000333	Pcdhb16	18	37477814	37483038
0.0003326	Prss45	9	110834588	110841313
0.0003319	Micall2	5	139706696	139736336
0.0003318	Xlr3a	X	73086293	73097095
0.0003317	Cntnap5a	1	115684756	116587323
0.0003314	C1qtnf3	15	10952332	10980150
0.0003313	P2rx3	2	84998583	85037462
0.000331	Clca3a2	3	144796559	144819494
0.0003305	Dpy19l2	9	24557048	24696293
0.0003305	Oas1e	5	120786226	120795530
0.0003303	Neurog3	10	62133090	62134763
0.0003303	Gdpd4	7	97919955	98049663
0.0003297	Lct	1	128284756	128328318
0.0003293	Gzme	14	56117619	56120625
0.0003288	Ifi203	1	173920407	173942672
0.0003285	Srpx2	X	133908426	133932446
0.0003284	Trim62	4	128883580	128911328
0.0003281	Cfap161	7	83774101	83794880
0.0003281	Vgll3	16	65815633	65863057
0.000328	Rpl35	2	39001580	39005624
0.0003273	Parp8	13	116854824	117025516
0.0003269	Dleu7	14	62276231	62292979
0.0003267	Olfr376	11	73371246	73375704
0.0003267	Plekhg4	8	105373274	105382862
0.0003261	Ifng	10	118441047	118445892
0.0003258	Acta2	19	34241090	34255336
0.0003258	Tmem92	11	94777217	94782703
0.0003257	Fscn2	11	120361534	120368168
0.0003253	Pygl	12	70190811	70231488
0.0003253	Arl4d	11	101665541	101667832
0.0003247	Ugt1a7c	1	88095062	88220002
0.0003243	Tns4	11	99065678	99089306
0.000324	Irx6	8	92674288	92680956
0.0003238	Gstt1	10	75783813	75798584
0.0003237	Glipr2	4	43957401	43979118
0.0003237	Sod3	5	52363791	52371418
0.0003237	C1qtnf5	9	44107245	44109187
0.0003236	Pla2g12b	10	59403660	59421976
0.0003225	Hip1	5	135406531	135545120
0.0003224	Axl	7	25757273	25788705
0.0003222	Rgs1	1	144242296	144249242
0.0003221	Hmga1	17	27556620	27563674
0.0003214	Cntnap3	13	64737591	64903888
0.0003211	Stk31	6	49395604	49469501
0.000321	Zbtb38	9	96682770	96752831
0.0003209	Fam151a	4	106733889	106748292
0.0003204	Dapp1	3	137931007	137981545
0.0003202	Bdnf	2	109674700	109727007
0.0003194	Vash1	12	86678700	86692091
0.0003194	Dpt	1	164796644	164824266
0.0003191	AI429214	8	36993575	36995531
0.000319	Ccer2	7	28756174	28758968
0.0003188	Anxa9	3	95296096	95307176
0.0003186	Trim47	11	116105752	116127210
0.0003185	Syt3	7	44384102	44400187
0.0003181	Ighv1-60	12	115344537	115345020
0.0003179	Akp3	1	87124973	87127912
0.0003178	Col10a1	10	34389981	34397085
0.000317	Adora1	1	134199223	134235431
0.0003168	Hspa1l	17	34972703	34979285
0.0003168	Ly6k	15	74796874	74799986
0.0003162	Firre	X	50555744	50635321
0.0003161	Cdc42ep1	15	78842647	78850902
0.0003155	Tubb3	8	123411424	123422015
0.0003154	Ly6f	15	75268421	75272235
0.0003153	Grin1	2	25291181	25319187
0.0003149	Trim60	8	64998457	65018688
0.0003149	Col5a2	1	45374321	45503282
0.0003148	Agmat	4	141746672	141759263
0.0003147	Naip2	13	100144063	100202092
0.0003147	Snph	2	151590549	151632593
0.0003146	Ndnf	6	65671590	65712326
0.0003142	Ubash3b	9	41011098	41161697
0.0003142	Crip3	17	46428926	46431776
0.0003139	Spef2	15	9578193	9748868
0.0003134	Foxb2	19	16872316	16873830
0.0003134	Nlrp4f	13	65177111	65205716
0.0003133	Khdrbs2	1	32172714	32658568
0.0003129	Acox3	5	35583040	35615352
0.0003128	Scml4	10	42860370	42960780
0.0003127	Cd164l2	4	133212131	133224555
0.0003126	Wdr66	5	123252102	123327484
0.0003123	Rnf128	X	139563316	139673145
0.0003123	Tagap	17	7926000	7934897
0.0003122	Rbm20	19	53677306	53867080
0.0003121	Klk1	7	44225360	44229618
0.0003121	Ecel1	1	87147655	87156521
0.000312	Card14	11	119307768	119345375
0.0003119	Plcb1	2	134786067	135475258
0.0003105	Tm4sf1	3	57285611	57301988
0.0003096	Prkg1	19	30567551	31765033
0.0003093	Onecut1	9	74861921	74891781
0.0003091	Dusp6	10	99263231	99267488
0.000309	Tgm3	2	130012349	130050399
0.0003089	Dpysl3	18	43320979	43438286
0.0003087	Dclk1	3	55242364	55539068
0.0003086	Eldr	11	16935154	16951282
0.0003084	Sema3a	5	13125414	13602565
0.0003082	Kirrel	3	87078593	87174747
0.0003082	Nxn	11	76257198	76399140
0.0003078	Rsad2	12	26442753	26456452
0.0003073	Myl9	2	156775420	156781658
0.0003073	Csf3r	4	126024550	126044440
0.0003069	Csgalnact1	8	68356781	68735146
0.0003067	Masp2	4	148602554	148615499
0.000306	Kctd8	5	69109285	69341679
0.0003058	Gna14	19	16435667	16610818
0.0003055	Ticam2	18	46559155	46574533
0.0003048	Fam3b	16	97471050	97504936
0.0003045	Cd248	19	5068078	5070637
0.0003044	Col8a1	16	57624258	57754737
0.0003043	Cacna2d3	14	28904943	29721864
0.0003041	Usp18	6	121245906	121270917
0.0003035	H2-Eb1	17	34305877	34316199
0.0003028	Sytl2	7	90302252	90410719
0.0003026	Tenm4	7	96171246	96911093
0.0003024	Spred3	7	29158829	29170411
0.0003019	Spdye4b	5	143181017	143205075
0.0003019	Gpr85	6	13834458	13839942
0.0003018	Slc30a3	5	31086106	31108237
0.0003016	Cabp5	7	13398132	13408887
0.0003016	Dsg2	18	20558074	20604521
0.0003015	Loxl1	9	58287723	58313212
0.0003012	Clip3	7	30291728	30308367
0.0003011	Ovgp1	3	105973711	105987423
0.000301	Tmem234	4	129600668	129624059
0.0003009	Rpl12	2	32961559	32965345
0.0003008	Adap1	5	139271876	139325622
0.0003007	Spic	10	88674772	88685015
0.0003007	Col15a1	4	47208161	47313167
0.0003001	Myom1	17	71019521	71126856
0.0003001	Rabl2	15	89582533	89591923
0.0002998	Hoxa11	6	52242106	52245810
0.0002996	Gda	19	21391307	21473445
0.000299	Snord22	19	8725866	8725991
0.0002989	Pih1d2	9	50617321	50625000
0.0002989	Tnfaip2	12	111442469	111455018
0.0002984	Fndc9	11	46235531	46239872
0.0002984	Ccdc136	6	29396309	29426994
0.0002982	Pou4f2	8	78433010	78436645
0.000298	Styk1	6	131299142	131353597
0.0002979	Car13	3	14641727	14663002
0.0002978	Medag	5	149411749	149431723
0.0002977	Ddx60	8	61928087	62037701
0.0002975	Megf6	4	154170730	154275713
0.0002973	Ptgfr	3	151796502	151837630
0.0002972	Anks4b	7	120173858	120185586
0.0002968	Sarm1	11	78472330	78497754
0.0002966	Tmc4	7	3665790	3677553
0.0002966	Magel2	7	62377010	62381640
0.0002963	Srsf12	4	33208991	33233340
0.0002957	Pcdh8	14	79766775	79771312
0.0002956	Gpr35	1	92950865	92986391
0.0002956	Kif26a	12	112146208	112181747
0.000295	Pdgfrb	18	61045150	61085061
0.000295	Pon2	6	5264147	5298455
0.0002945	Shc3	13	51431041	51567084
0.0002943	Col1a2	6	4504814	4541544
0.0002943	Foxn1	11	78357577	78386558
0.0002941	Apol9b	15	77729121	77736381
0.0002941	Prss23os	7	89510007	89511873
0.000294	Tbx20	9	24720812	24774303
0.0002937	Acot3	12	84052144	84059565
0.0002937	Trpc2	7	102083116	102096396
0.0002937	Thsd7a	6	12311610	12749410
0.0002937	Rgs5	1	169655501	169695813
0.0002934	Plagl1	10	13060504	13131694
0.0002932	Mgarp	3	51388412	51396738
0.0002926	Panct2	1	96871126	96907796
0.0002924	Gipc2	3	152093533	152166230
0.0002924	Mettl11b	1	163702256	163725232
0.0002921	Kctd11	11	69878261	69881406
0.000292	D5Ertd605e	5	147418601	147423044
0.0002915	Tmem213	6	38109255	38115809
0.0002914	Cdh20	1	104768529	104995481
0.0002909	Hoga1	19	42045610	42070953
0.0002909	Cacng7	7	3332955	3368221
0.0002908	Htr3b	9	48935008	48964990
0.0002907	Nfia	4	97772734	98118874
0.0002904	Lypd1	1	125867622	125913101
0.0002902	Klf12	14	99874486	100149764
0.0002902	Smoc2	17	14279506	14404790
0.00029	Kctd1	18	14968685	15151446
0.00029	Cdhr4	9	107992497	107999684
0.0002892	L3mbtl1	2	162943472	162974522
0.0002891	Tdpoz5	3	93960292	93961314
0.0002891	Pcdh11x	X	120290259	120910619
0.0002891	Rho	6	115931748	115940036
0.000289	U2af1l4	7	30563344	30567960
0.0002889	Vit	17	78508063	78627409
0.0002888	Ccdc89	7	90426577	90428669
0.0002887	Erich3	3	154663859	154767790
0.0002884	Gpr176	2	118277110	118373419
0.0002884	Serpinb1b	13	33084125	33094380
0.0002884	Gh	11	106300271	106301865
0.0002883	Pla2g2c	4	138724792	138746132
0.0002883	Mis12	11	71019611	71027371
0.0002882	Slc4a2	5	24423837	24440950
0.0002881	Itgb6	2	60598292	60722643
0.000288	Scarf2	16	17797282	17808287
0.0002877	Tgfb1i1	7	128246812	128255699
0.0002874	Gpa33	1	166130238	166166510
0.0002869	Ahcy	2	155059310	155074497
0.0002869	Myh11	16	14194527	14291408
0.0002868	Rspo4	2	151842927	151874668
0.0002864	Cav1	6	17306335	17341452
0.0002862	Mc3r	2	172248492	172251114
0.0002861	Atp2c2	8	119700009	119757718
0.000286	Csmd2	4	127987857	128567656
0.0002859	Gatm	2	122594467	122611303
0.0002858	Tcaf2	6	42623016	42645254
0.0002851	Scn5a	9	119483408	119579016
0.0002849	Fam107b	2	3613758	3782142
0.0002848	Hoxb7	11	96286623	96290162
0.0002847	Ttc25	11	100545607	100572568
0.0002845	Rassf6	5	90603076	90640657
0.0002844	Cldn34c1	X	123103495	123188795
0.0002843	Nr1h4	10	89454234	89533585
0.0002842	Atp4b	8	13386209	13396778
0.0002841	Bcl2l14	6	134396318	134438736
0.0002841	Pcdhb19	18	37496991	37504128
0.0002839	Fam217b	2	178414524	178424428
0.0002838	Xkr6	14	63606503	63820809
0.0002832	Ankrd31	13	96748272	96910039
0.0002829	Cdsn	17	35552128	35557180
0.0002827	St6galnac4	2	32587095	32599698
0.0002826	AA543401	9	107192793	107194061
0.0002825	Loxl3	6	83034173	83052562
0.0002825	Cyp39a1	17	43667425	43751431
0.0002824	Obsl1	1	75479310	75506452
0.0002824	Gpr45	1	42952872	43035456
0.0002822	Kbtbd13	9	65388684	65391652
0.0002822	Pde2a	7	101421691	101512829
0.000282	Cacna1c	6	118587240	119196418
0.0002815	Acmsd	1	127729413	127767978
0.0002814	Gpr156	16	37916496	38007527
0.0002814	H2-Ab1	17	34263209	34269418
0.0002811	Clec4f	6	83644542	83656187
0.0002807	Rusc2	4	43381979	43427088
0.0002805	Fads6	11	115279622	115297663
0.0002802	Olfml3	3	103722222	103738001
0.0002801	Cuedc1	11	88098058	88194140
0.0002801	Rps13	7	116331505	116334195
0.00028	Mpp1	X	75109733	75131016
0.0002799	Ncf2	1	152800194	152836991
0.0002798	Gpc6	14	116925297	117979529
0.0002797	Drd5	5	38319367	38322518
0.0002797	Treml4	17	48264295	48275360
0.0002793	Trmt44	5	35557313	35575070
0.000279	Pcdhga9	18	37736936	37841870
0.000279	Cdh18	15	22549022	23474418
0.0002789	Ctss	3	95526786	95556403
0.0002786	Srd5a3	5	76140271	76155504
0.0002784	Begain	12	109032187	109068217
0.0002784	Sp140	1	85600378	85645037
0.0002783	P2ry4	X	100590154	100594869
0.0002782	Rnu1b2	3	96374021	96374185
0.0002781	Cdyl2	8	116568724	116732991
0.000278	Erg	16	95359169	95586593
0.000278	Zfhx2	14	55060262	55092324
0.0002779	Pcdhgb5	18	37731009	37841873
0.0002779	Cplx1	5	108518554	108550024
0.0002776	Trim55	3	19644474	19692421
0.0002775	Fthl17f	X	9063015	9063861
0.0002773	Mrgpre	7	143778363	143784500
0.0002772	Matn3	12	8947929	8972028
0.0002769	Rhox2b	X	37412067	37416806
0.0002767	Lrfn3	7	30355489	30362772
0.0002762	Hhip	8	79966115	80058006
0.000276	Spaca6	17	17830719	17843009
0.0002759	Fut9	4	25609332	25800244
0.0002756	Cpe	8	64592558	64693040
0.0002756	Tek	4	94739289	94874976
0.0002755	Rhox2e	X	37530452	37541813
0.0002753	Duxbl1	14	25978577	25990088
0.0002751	P4ha3	7	100285520	100319699
0.0002751	Serpinf1	11	75409769	75422701
0.0002747	Asb9	X	164506327	164539752
0.0002743	Pde1a	2	79834453	80129458
0.0002743	Kcns3	12	11090202	11150842
0.0002741	Thy1	9	44043384	44048579
0.0002738	Ccser1	6	61180324	62382865
0.0002736	Bvht	18	61639542	61647472
0.0002734	Eomes	9	118478212	118486132
0.0002733	Ankrd22	19	34122549	34166053
0.0002732	Erdr1	Y	90784738	90816464
0.0002729	Snx33	9	56917200	56928371
0.0002723	Ush1c	7	46195350	46238503
0.000272	Mas1	17	12841079	12868143
0.0002718	Gramd1c	16	43980350	44027945
0.0002718	Dchs1	7	105752989	105787654
0.0002717	Ccnjl	11	43528784	43586997
0.0002717	Fgf3	7	144838083	144844436
0.0002715	Sohlh1	2	25842995	25847248
0.0002713	Adam32	8	24836140	24948804
0.0002713	Tex15	8	33516738	33585582
0.0002712	Pifo	3	105996957	106014646
0.0002708	Gpr149	3	62529077	62605140
0.0002707	Ugt1a6b	1	88103252	88219003
0.0002706	Kiss1	1	133309827	133329722
0.0002706	Lgi2	5	52533517	52566462
0.0002704	C1s2	6	124624625	124636085
0.0002703	Comp	8	70373548	70382065
0.0002703	Prl2c2	13	12996132	13005383
0.0002703	Clec4e	6	123281789	123289870
0.0002701	Nlrx1	9	44252713	44268599
0.0002701	Tacstd2	6	67534062	67535796
0.00027	Slc4a3	1	75546266	75562172
0.00027	Igfbp7	5	77349240	77408041
0.0002697	Tdrd6	17	43615335	43630299
0.0002697	St8sia6	2	13651021	13794064
0.0002696	Stag3	5	138280240	138312393
0.0002696	Pls1	9	95752642	95845311
0.0002691	Nr1i2	16	38248323	38294824
0.0002691	Gbp7	3	142530342	142550149
0.0002686	Lipc	9	70798129	70934808
0.0002679	Antxr2	5	97882783	98031043
0.0002679	Olfm2	9	20667986	20728219
0.0002674	Ift27	15	78159465	78174108
0.0002672	Nav3	10	109682660	110456204
0.0002671	Slit3	11	35121224	35708507
0.000267	Hsbp1l1	18	80229758	80247102
0.0002668	Pop1	15	34495304	34530648
0.0002667	Pcdhgb8	18	37761879	37840129
0.0002666	Gssos2	2	155591131	155592851
0.0002665	Emx2	19	59458372	59465357
0.0002664	Nxpe4	9	48362041	48400025
0.0002663	Scara3	14	65919395	65953744
0.0002662	Sim1	10	50895651	50989152
0.0002661	Nlrc3	16	3945007	3976632
0.0002661	Galnt13	2	54436317	55118309
0.0002659	Pcdhga4	18	37685210	37841873
0.0002659	Tpst1	5	130073326	130135729
0.0002655	Mthfsl	9	88688602	88720296
0.0002655	Sdc2	15	32920723	33034730
0.0002653	Zcchc5	X	106837082	106840644
0.0002651	Selenbp2	3	94693556	94704413
0.000265	B4galnt2	11	95865943	95914891
0.0002649	Cd44	2	102811141	102901665
0.0002649	Ticam1	17	56269319	56276786
0.0002648	Ido2	8	24531892	24576333
0.0002647	Dmrtb1	4	107676290	107684230
0.0002645	Grip2	6	91761509	91827250
0.0002643	Cav2	6	17281185	17289115
0.0002642	Col12a1	9	79598991	79718831
0.0002641	Sptb	12	76580488	76710547
0.0002639	Ehf	2	103263433	103303278
0.0002639	Gal3st2	1	93861306	93876494
0.0002639	Slc29a4	5	142692512	142722490
0.0002637	Aim2	1	173350879	173466040
0.0002637	Adgrf5	17	43389466	43459557
0.0002636	Rnu3b2	11	87471368	87471583
0.0002634	Impg2	16	56204313	56273756
0.0002632	Nfkbie	17	45555716	45563169
0.0002629	Angptl2	2	33216069	33247717
0.0002628	Fads3	19	10041548	10059671
0.0002625	Nfam1	15	82997721	83033306
0.0002624	Tdrd9	12	111971559	112068854
0.0002624	Emp1	6	135362545	135383173
0.0002623	Spry4	18	38586268	38601268
0.000262	Gpr132	12	112850876	112860916
0.000262	Adam23	1	63445891	63596276
0.0002618	Tktl1	X	74177259	74208500
0.0002618	Tgfa	6	86195223	86275719
0.0002617	Agpat4	17	12118704	12219645
0.0002617	Qprt	7	127107114	127122226
0.0002616	Grm7	6	110645581	111567230
0.0002615	Slco2a1	9	102988712	103096002
0.0002613	Gpr153	4	152274232	152285337
0.0002612	Il18r1	1	40465552	40500854
0.0002612	Lck	4	129548344	129573641
0.000261	Cxx1c	X	53608032	53608432
0.000261	Lox	18	52516069	52529867
0.000261	Spata22	11	73329741	73355913
0.0002609	Sh3tc2	18	61953075	62015715
0.0002609	Rasl10a	11	5058128	5060385
0.0002606	Armcx2	X	134804145	134809221
0.0002605	Atp12a	14	56365068	56388551
0.0002602	Bok	1	93685660	93695764
0.0002601	Sstr5	17	25489875	25497288
0.00026	Gsg1l	7	125878420	126082411
0.0002598	Krt80	15	101349571	101370125
0.0002596	Krt71	15	101733950	101743109
0.0002594	Lamb1	12	31265234	31329644
0.0002591	Fbxl16	17	25809085	25821244
0.0002589	Pcdh10	3	45378398	45435623
0.0002588	Mctp2	7	72077830	72306608
0.0002584	Gprc6a	10	51614823	51631458
0.0002573	Bco2	9	50533087	50555181
0.0002573	Ccl6	11	83587882	83593087
0.0002568	H1foo	6	115944938	115950236
0.0002568	Rp1	1	3999557	4409241
0.0002568	AA986860	1	130731976	130744622
0.0002567	Slc22a7	17	46432185	46438477
0.0002567	Myocd	11	65176561	65269989
0.0002567	Wdr92	11	17182107	17233796
0.0002566	F10	8	13037308	13056676
0.0002565	Slc8a2	7	16130300	16160509
0.0002565	Aldoc	11	78322968	78327781
0.0002565	Retsat	6	72598475	72608425
0.0002564	Tmc5	7	118597297	118675086
0.0002564	Cd82	2	93419111	93463140
0.0002563	Kpna7	5	144983519	145084030
0.0002562	Bco1	8	117095854	117133720
0.0002561	Ednra	8	77663031	77724464
0.0002559	Cml5	6	85817218	85820972
0.0002558	Cflar	1	58711508	58758884
0.0002556	Rnf165	18	77456110	77565147
0.0002553	BC064078	6	128992952	129008040
0.0002552	Ift46	9	44767908	44792714
0.0002551	Fezf1	6	23245044	23248362
0.0002551	Naprt	15	75890964	75894481
0.000255	Apol7b	15	77422210	77447492
0.000255	Scn3b	9	40269216	40291618
0.000255	Afm	5	90518932	90553543
0.0002547	Fam212b	3	105704599	105720842
0.0002547	Mtl5	19	3388857	3407823
0.000254	Bdkrb2	12	105563172	105593071
0.0002539	Cytl1	5	37735519	37739820
0.0002538	C1s1	6	124530345	124542359
0.0002537	Acsf2	11	94557102	94601871
0.0002536	Prickle1	15	93499114	93595891
0.0002536	Lmntd2	7	141210043	141214082
0.0002536	Tmem215	4	40472180	40477168
0.0002533	Zfand2a	5	139471211	139484549
0.0002532	Gnal	18	67088336	67226792
0.0002526	H2-M5	17	36984061	36989537
0.0002525	Col4a5	X	141475385	141689234
0.0002525	Mr1	1	155127277	155146814
0.0002525	Pear1	3	87747890	87824306
0.000252	Fam163b	2	27110380	27142491
0.000252	Cyp3a57	5	145345279	145390926
0.000252	Mkx	18	6910459	7004780
0.000252	Gprc5a	6	135065651	135084709
0.0002516	Tmprss6	15	78439668	78468634
0.0002516	Zadh2	18	84088158	84097514
0.0002515	Ly96	1	16688051	16709611
0.0002514	Fgfbp1	5	43978858	43981779
0.000251	Lingo2	4	35706647	36951747
0.0002508	Srrm4	5	116439275	116591817
0.0002507	Pcdhga2	18	37668953	37841870
0.0002504	Bglap2	3	88377736	88378699
0.0002503	Sparcl1	5	104079111	104113733
0.0002503	Speg	1	75375297	75432320
0.0002501	AI317395	10	40001575	40025268
0.0002499	Optn	2	5020642	5064051
0.0002498	Itga11	9	62677826	62783982
0.0002498	Tbx15	3	99240381	99354259
0.0002497	Sgol2b	8	63924694	63952170
0.0002492	Phkb	8	85840959	86061376
0.0002485	Zfp324	7	12965838	12974236
0.0002485	Prl2c3	13	12790822	12800078
0.0002484	Vmn1r47	6	90021888	90022820
0.0002483	Ict1os	11	115406586	115408314
0.0002482	Lynx1	15	74747852	74753046
0.0002482	Tmprss11f	5	86521898	86632424
0.0002482	Snora57	19	8888538	8888685
0.0002481	Tmem37	1	120067377	120074074
0.000248	Gdf11	10	128882295	128891718
0.0002479	Efcab3	11	105063592	105117537
0.0002478	Tnk1	11	69851005	69858730
0.0002477	Igsf1	X	49782536	49797749
0.0002474	Scn11a	9	119753763	119825456
0.0002474	Igfbp1	11	7197782	7202546
0.0002472	Hyal1	9	107576927	107581710
0.0002471	Oprk1	1	5588466	5606131
0.0002471	Gpkow	X	7697131	7710262
0.0002471	Loxhd1	18	77281958	77442341
0.000247	Emp3	7	45918023	45921426
0.0002469	Ephx4	5	107402736	107430035
0.0002469	Fzd1	5	4753839	4758035
0.0002467	Mal2	15	54571366	54602846
0.0002466	Sash3	X	48146436	48161565
0.0002466	Cd37	7	45233632	45238839
0.0002463	Tmem106a	11	101582242	101591788
0.0002463	Ccm2l	2	153065955	153081735
0.0002461	Ppp1r9b	11	94991035	95006899
0.0002458	Grb14	2	64912476	65024987
0.0002457	Klk12	7	43768897	43773585
0.0002456	Grhl2	15	37233036	37363569
0.0002455	Cd59b	2	104069849	104091187
0.0002455	Prss44	9	110813994	110824523
0.0002454	Hist1h2bl	13	21715763	21716143
0.0002454	Rassf9	10	102512222	102546560
0.0002452	Ap5s1	2	131207078	131213514
0.000245	Igsf8	1	172261641	172319841
0.0002449	Zfp358	8	3493138	3497208
0.0002449	Ptchd4	17	42315947	42507741
0.0002448	Rpia	6	70765720	70792232
0.0002446	Gfm2	13	97137937	97181195
0.0002443	Gstm2	3	107981702	107986453
0.0002442	Egflam	15	7206120	7398395
0.0002442	Cldn15	5	136966616	136975858
0.0002441	Hist3h2ba	11	58948920	58949533
0.0002441	Tmem138	19	10570478	10577362
0.000244	Cdkl1	12	69746848	69790707
0.0002439	Gimap8	6	48647234	48660875
0.0002438	C7	15	4988762	5063773
0.0002434	Npffr1	10	61595492	61628565
0.0002434	Spdye4a	5	143216316	143226890
0.0002434	Slc8a1	17	81388691	81649607
0.0002432	Unc5a	13	54949411	55006018
0.000243	Ptpru	4	131768457	131838288
0.0002426	Ces2g	8	104961718	104969537
0.0002425	Dpp4	2	62330073	62412231
0.0002425	Pcdhb14	18	37447656	37456350
0.0002422	Zfp72	13	74371426	74376566
0.0002421	Pcdha12	18	37020149	37187657
0.0002421	Tph2	10	115078641	115185022
0.000242	Ptrf	11	100956733	100970887
0.0002419	Zeb2os	2	45111138	45114087
0.0002418	Tcp10b	17	13061104	13082481
0.0002418	Zfp541	7	16071942	16096328
0.0002416	Dupd1	14	21676582	21714576
0.0002416	Eif4g3	4	137993022	138208508
0.0002415	Utf1	7	139943789	139945112
0.000241	Tuft1	3	94612757	94658872
0.0002409	Foxp4	17	47867133	47924645
0.0002409	Fam228b	12	4746216	4769267
0.0002409	Heph	X	96455359	96574485
0.0002408	Cpeb1	7	81347026	81455465
0.0002408	Nrk	X	138914430	139010532
0.0002407	Efhb	17	53398889	53463321
0.0002406	Efemp2	19	5473973	5481853
0.0002405	Fosl2	5	32135801	32157842
0.0002405	Aifm3	16	17489611	17507485
0.00024	Cdkl2	5	92006074	92043883
0.0002397	Epb42	2	121017891	121037072
0.0002395	Nfix	8	84699876	84800344
0.0002393	Dll1	17	15367354	15376872
0.0002392	Adamts4	1	171250421	171260637
0.0002392	Fam196b	11	34314822	34422640
0.0002391	S100a6	3	90612882	90624181
0.0002389	Itgb8	12	119158022	119238802
0.0002389	Lgals2	15	78850862	78855529
0.0002388	Tnn	1	160085029	160153580
0.0002385	Fkbp10	11	100415697	100424824
0.0002385	Fgf10	13	118669791	118792115
0.0002383	Galnt14	17	73493228	73710453
0.0002382	Rab27b	18	69979131	70141605
0.0002381	Prss35	9	86743649	86758443
0.0002378	Tunar	12	105336594	105383932
0.0002372	Wbscr17	5	130872082	131308497
0.0002369	Kif19a	11	114765388	114790739
0.0002367	Mlh3	12	85234529	85270591
0.0002366	Cmtm2a	8	104281042	104293178
0.0002364	Hist2h2be	3	96221119	96223738
0.0002363	Mrc2	11	105292643	105351139
0.0002363	Gata1	X	7959260	7978071
0.0002362	Car14	3	95897768	95904691
0.0002361	Pcdhb3	18	37300799	37304585
0.0002361	Hnf1a	5	114948980	114971094
0.000236	Bmp1	14	70474557	70520260
0.0002359	Col7a1	9	108953586	108984875
0.0002358	Prx	7	27499324	27520214
0.0002357	Ifitm5	7	140948963	140950239
0.0002357	Mitf	6	97807052	98021349
0.0002356	Smad6	9	63953076	64022059
0.0002355	Nckap1l	15	103453825	103498800
0.0002354	Prr18	17	8340406	8344112
0.0002353	Jph4	14	55106830	55116935
0.0002353	Adam2	14	66027329	66077733
0.0002353	Skida1	2	18040676	18049051
0.0002352	Klrb1a	6	128609227	128623533
0.0002351	Gpr139	7	119140747	119184603
0.0002348	Ctla4	1	60887000	60915832
0.0002348	Hecw1	13	14226438	14523226
0.0002344	Ccdc87	19	4839366	4842528
0.0002344	Rps3a2	14	88123017	88123808
0.0002344	Lama2	10	26980036	27619758
0.0002343	Slc2a4	11	69942539	69948188
0.0002342	Ndn	7	62346569	62350262
0.0002341	Ptprcap	19	4154606	4156751
0.0002341	Tbx4	11	85886422	85916097
0.0002341	Anxa1	19	20373428	20390944
0.0002338	Ccna1	3	55045469	55055501
0.0002338	Dnajc28	16	91614257	91619026
0.0002336	Gstz1	12	87147707	87164721
0.0002336	Serpinb2	1	107511423	107535478
0.0002335	Olfr1314	2	112091761	112092699
0.0002334	Smr3a	5	88002549	88008534
0.0002333	Fam150a	1	6359218	6394731
0.000233	Vsnl1	12	11325247	11436649
0.000233	Igf2os	7	142659693	142670356
0.0002328	Guca1a	17	47394560	47400584
0.0002328	Hfe2	3	96525172	96529210
0.0002327	Rnu1b6	3	96460024	96460189
0.0002327	Lrrc52	1	167445669	167466780
0.0002325	Itga4	2	79255426	79333123
0.0002322	Sulf1	1	12692277	12861192
0.0002321	Ltbp2	12	84783212	84876532
0.0002321	Moap1	12	102742230	102743661
0.0002317	Tiam2	17	3326573	3519397
0.0002317	Cldn9	17	23682584	23684018
0.0002317	Cables1	18	11839220	11945627
0.0002316	Aqp5	15	99590849	99594829
0.0002316	Slc24a3	2	145167754	145642166
0.0002313	Phf11a	14	59276913	59297522
0.0002311	Tuba8	6	121210696	121226854
0.0002309	Pnmal2	7	16944682	16948828
0.0002307	Erf	7	25242561	25250761
0.0002306	Gal3st4	5	138264921	138272840
0.0002302	Htr1b	9	81628291	81633828
0.0002298	Nrn1l	8	105893567	105895023
0.0002295	Scnn1b	7	121865038	121918514
0.0002294	Josd2	7	44467980	44471662
0.0002294	BC106179	16	23220656	23225368
0.0002293	Cenpb	2	131175182	131180067
0.000229	Vmn2r27	6	124191596	124231784
0.0002289	Acaa2	18	74779197	74806207
0.0002289	Cep162	9	87189577	87255536
0.0002288	Chrnb3	8	27368711	27399729
0.0002288	Pcdhgc3	18	37806364	37841873
0.0002286	Gdap10	12	32821872	32826904
0.0002284	Hoxc5	15	102967443	103017429
0.0002283	Tspyl4	10	34297442	34301320
0.0002282	Casp1	9	5298517	5307265

## Sheet: PC2
Contribution to PC2	Gene	chr	start	end
0.0008241	Fgfbp1	5	43978858	43981779
0.0007924	Serpina3m	12	104338486	104394257
0.000767	Xlr5a	X	73107635	73292976
0.0007578	Bhmt	13	93616891	93637961
0.0007171	Cphx2	14	26081516	26096127
0.0006955	Lefty1	1	180935022	180938400
0.0006858	Nckap1l	15	103453825	103498800
0.0006774	Kl	5	150952607	150993817
0.0006741	Ina	19	47014698	47025327
0.0006523	Xlr4a	X	73074345	73082478
0.0006487	Xlr5c	X	73282896	73292976
0.0006487	Zbed6	1	133655879	133660885
0.0006333	Gcm2	13	41101427	41109988
0.0006202	Enpp2	15	54838898	54920146
0.0006113	Xlr3a	X	73086293	73097095
0.0006063	Slc13a5	11	72241989	72267222
0.000587	Amd2	10	35708691	35711891
0.0005866	DXBay18	X	73137232	73149450
0.0005809	P2ry4	X	100590154	100594869
0.0005786	Lrrc31	3	30679058	30699843
0.0005781	Cd209e	8	3847965	3854309
0.0005735	Bcl2l14	6	134396318	134438736
0.0005724	Adra2b	2	127363208	127367221
0.0005507	Ccdc85a	11	28385685	28584324
0.0005499	Akr1c13	13	4191184	4205596
0.0005496	Abcc2	19	43782192	43840740
0.0005424	Zscan4e	7	11306426	11309847
0.0005401	Dnah7a	1	53397006	53706784
0.0005364	Rpl37rt	5	115102923	115110268
0.0005268	Crxos	7	15882617	15904020
0.0005256	Il1f9	2	24186476	24193568
0.000525	Rhox2a	X	37244976	37249686
0.0005201	Dppa2	16	48310477	48319723
0.0005177	Evx1	6	52313498	52318378
0.0005152	Trim67	8	124793019	124834713
0.0005148	Cyp2b23	7	26665227	26686437
0.0005091	Nrsn1	13	25252040	25270502
0.0005066	Tbc1d9	8	83165352	83272934
0.0005035	B3gnt7	1	86302832	86307305
0.0005029	Pkd2l1	19	44147637	44192442
0.0005027	Igf2os	7	142659693	142670356
0.000502	Foxi3	6	70956531	70961066
0.0005009	Smyd1	6	71213940	71322233
0.0004984	Rps3a2	14	88123017	88123808
0.0004907	Ldoc1	X	61709497	61710955
0.0004846	Styx	14	45351473	45373585
0.0004837	Fbxo39	11	72314444	72319416
0.0004836	Fndc3c1	X	106420041	106485401
0.0004757	Cnr1	4	33924593	33948831
0.0004727	Insm1	2	146221921	146225020
0.0004701	Id1	2	152736251	152737410
0.0004669	Duxf3	10	58229979	58232675
0.0004669	Tmc5	7	118597297	118675086
0.000463	Nr0b1	X	86191764	86195947
0.0004622	Nlgn1	3	25426215	26332460
0.0004603	Tacr3	3	134829007	134934579
0.0004602	Impg2	16	56204313	56273756
0.0004586	Dtna	18	23415415	23659714
0.0004551	Spic	10	88674772	88685015
0.0004528	Tc2n	12	101645443	101718523
0.0004514	Wnt5b	6	119432531	119544347
0.0004507	Xlr4b	X	73214333	73222453
0.0004487	Ceacam1	7	25461707	25477603
0.0004485	Dusp8	7	142079490	142095843
0.0004472	Fcgr3	1	171051174	171064935
0.0004462	Phyhip	14	70457476	70468832
0.0004433	Spdye4b	5	143181017	143205075
0.0004425	Bhmt2	13	93655720	93674302
0.0004415	Shcbp1l	1	153425162	153452574
0.0004411	Msc	1	14753346	14755992
0.0004405	Tnfaip8l3	9	54025606	54068411
0.0004401	Olfr287	15	98206971	98221056
0.0004399	Golga7b	19	42247574	42270348
0.0004398	Snap25	2	136713453	136782428
0.0004391	Emb	13	117220625	117274098
0.0004386	Btg3	16	78359860	78377192
0.0004365	Rp1	1	3999557	4409241
0.0004364	Grin1	2	25291181	25319187
0.0004349	Hoxc4	15	103018934	103036852
0.0004349	Acp5	9	22126731	22135746
0.0004346	Skap1	11	96464593	96759130
0.0004299	Ppp1r10	17	35916434	35932283
0.0004293	Myc	15	61985341	61990374
0.0004284	Trim5	7	104263386	104288094
0.0004278	Zfand2a	5	139471211	139484549
0.0004278	Htr1b	9	81628291	81633828
0.0004274	Btla	16	45224315	45252895
0.0004252	Cd6	19	10789341	10830058
0.0004246	Igsf23	7	19937305	19950756
0.0004238	BC064078	6	128992952	129008040
0.0004204	Mybpc1	10	88518279	88605152
0.0004203	Vwa5b1	4	138565360	138635884
0.000418	Grhl2	15	37233036	37363569
0.0004162	BC049730	7	24709242	24714535
0.000415	Rhob	12	8497763	8499985
0.0004141	BC024139	15	76119517	76126596
0.0004125	Gssos2	2	155591131	155592851
0.0004118	AF067061	13	120263114	120264517
0.0004103	Zfp300	X	21079174	21089527
0.0004093	Trp53rkb	2	166792531	166799505
0.0004066	Cntn3	6	102162655	102573101
0.0004061	Nlrp4f	13	65177111	65205716
0.000405	Actc1	2	114047282	114053548
0.0004043	Crabp2	3	87948666	87953376
0.0004031	Gpr83	9	14860210	14870789
0.0004031	AI317395	10	40001575	40025268
0.0004028	Fgf5	5	98254184	98277030
0.0004007	Gchfr	2	119167773	119172390
0.000393	Gdpd4	7	97919955	98049663
0.000392	Plekhg1	10	3740364	3967303
0.0003914	Nup35	2	80617236	80658906
0.0003911	Chst3	10	60181532	60219260
0.0003905	Hcn1	13	117602320	117987418
0.00039	Zic2	14	122475435	122479852
0.0003873	Myom2	8	15057653	15133541
0.0003873	Dppa3	6	122626410	122630272
0.0003864	Spata31d1b	13	59712284	59719289
0.0003863	Cldn18	9	99689461	99717267
0.0003859	Ccdc172	19	58512002	58553085
0.0003841	Tmprss5	9	49081260	49117587
0.000383	Cd1d1	3	86995834	86999441
0.000381	Atp10a	7	58656166	58829420
0.0003799	Sfrp4	13	19623175	19632821
0.0003797	Syt12	19	4445908	4477447
0.0003791	Myo18b	5	112688876	112896362
0.0003791	Tmem163	1	127486546	127679548
0.000379	Mapk4	18	73928486	74065359
0.0003787	Slco2a1	9	102988712	103096002
0.0003785	Prap1	7	140093395	140097200
0.0003783	Sstr5	17	25489875	25497288
0.0003781	Muc2	7	141690340	141754693
0.0003771	Ism1	2	139678178	139758581
0.0003763	Nlrp4a	7	26435113	26476142
0.0003763	Ror1	4	100095791	100444765
0.0003725	Clgn	8	83389867	83428552
0.0003722	Scn4b	9	45138437	45154152
0.0003719	Mal2	15	54571366	54602846
0.0003719	Uggt2	14	118985039	119099430
0.0003718	Flrt1	19	7092014	7105729
0.0003713	Gabra3	X	72432681	72656848
0.0003711	Ifitm7	16	13981702	13986855
0.0003703	Glrx	13	75839868	75850151
0.0003691	Cachd1	4	100776675	101029220
0.0003689	AI606181	19	41593363	41596158
0.0003688	Adra1a	14	66635251	66733462
0.0003678	Upk1a	7	30603092	30612847
0.0003677	Vsx1	2	150680702	150689360
0.0003677	Guca1b	17	47385393	47392967
0.0003677	Dnah6	6	73017606	73221651
0.0003675	Tcf24	1	9960163	9967932
0.0003675	Lama1	17	67697265	67822645
0.0003672	Slc7a3	X	101079210	101086020
0.0003654	BC080696	5	94434357	94436925
0.0003641	Efcab3	11	105063592	105117537
0.000364	Tmprss6	15	78439668	78468634
0.0003635	Calca	7	114631478	114636357
0.000363	Trim72	7	128003949	128011033
0.0003627	Samd13	3	146645195	146685592
0.0003622	Trim40	17	36881598	36890123
0.0003622	Sema3e	5	14025276	14256689
0.0003619	P2rx6	16	17561885	17577800
0.0003613	Eno1b	18	48045335	48048378
0.0003612	Cwc22	2	77881159	77946375
0.0003604	Tex19.1	11	121146143	121148319
0.0003604	Kctd12b	X	153685154	153696391
0.0003598	Entpd3	9	120539818	120568318
0.0003595	Luzp4	X	148857640	148924139
0.0003594	Bsnd	4	106483456	106492283
0.0003591	Scn5a	9	119483408	119579016
0.0003591	Tmie	9	110865711	110880113
0.0003578	Adam4	12	81419443	81421946
0.0003559	Gipc2	3	152093533	152166230
0.0003558	Syt4	18	31437808	31447415
0.0003552	Ldhc	7	46861203	46878142
0.0003552	Ptchd1	X	155573455	155623814
0.0003549	Pitx2	3	129199878	129219591
0.0003546	Fbp2	13	62836884	62858400
0.0003546	Dkk3	7	112116019	112159057
0.0003545	Uox	3	146570426	146632305
0.0003537	Slc16a12	19	34668403	34747289
0.0003532	Platr26	2	71719417	71730966
0.000353	Arl4d	11	101665541	101667832
0.000353	Fat2	11	55250609	55336564
0.0003529	BC061212	5	94066151	94070545
0.0003527	Zic5	14	122456795	122465677
0.0003522	Magea5	X	155053061	155063145
0.0003521	Nsg2	11	32000463	32059202
0.000352	Tmem246	4	49584506	49597876
0.0003519	Pnp2	14	50955992	50964749
0.0003511	Il6	5	30013114	30019981
0.0003511	Fgf10	13	118669791	118792115
0.0003511	Spns3	11	72494919	72550506
0.000351	Pgr15l	X	97072596	97082104
0.0003496	Pnmal2	7	16944682	16948828
0.0003493	Cfap206	4	34688559	34730206
0.000349	Cd37	7	45233901	45239019
0.0003489	Lipo2	19	33719670	33769142
0.0003482	Nim1k	13	119710094	119755882
0.0003475	Sprr2a2	3	92215920	92256724
0.0003473	Opn4	14	34590618	34600142
0.0003472	Ngf	3	102469919	102521013
0.0003471	Nudt6	3	37404910	37420211
0.0003467	Cacna1b	2	24603887	24763152
0.0003466	Zscan4d	7	11161374	11166182
0.0003456	Dync1i1	6	5725639	6028039
0.0003455	Fads6	11	115279622	115297663
0.0003434	Stard8	X	99003248	99074728
0.0003431	Ints6	14	62676330	62761112
0.0003422	Zfp607	7	27857527	27880825
0.0003408	Nutm1	2	112247948	112259291
0.0003401	Has1	17	17843328	17855188
0.0003396	Ffar2	7	30818348	30823775
0.0003391	Cphx3	14	26082297	26235744
0.0003389	Fthl17b	X	8962134	8962975
0.0003388	Ncoa5	2	165000357	165034867
0.0003383	Cyp2t4	7	27153714	27158668
0.0003381	Pet2	X	89403848	89409689
0.0003377	Trim29	9	43310763	43336125
0.0003377	Cmya5	13	93040713	93144724
0.0003373	Bend3	10	43479140	43515396
0.0003367	Fam173b	15	31601852	31621227
0.0003361	Sfxn4	19	60837277	60861479
0.0003361	Klf3	5	64803388	64832901
0.0003358	AA543401	9	107192793	107194061
0.000335	Rgs11	17	26202951	26211324
0.0003345	Kirrel3os	9	34918233	34929509
0.0003339	Adtrp	13	41763148	41847684
0.0003338	Tdpoz3	3	93826020	93827117
0.0003326	Mgat4c	10	101681487	102391469
0.0003322	Mmel1	4	154869585	154895528
0.0003304	Nlrp3	11	59541568	59566956
0.0003304	Trmt12	15	58872649	58876781
0.0003298	Prokr1	6	87578591	87590743
0.0003287	Zfr2	10	81233155	81252123
0.0003286	Dusp6	10	99263231	99267488
0.0003284	Slc38a3	9	107650634	107669530
0.0003276	Hnf4a	2	163506808	163572910
0.0003275	Cdh10	15	18818947	19014236
0.0003274	L3mbtl1	2	162943472	162974522
0.0003273	Aoah	13	20794119	21024252
0.0003269	Efna1	3	89271733	89281142
0.0003267	Car4	11	84957786	84966044
0.0003266	Slc7a4	16	17572018	17576998
0.0003264	B3galt6	4	155989466	155992649
0.0003256	Slc22a14	9	119169455	119365553
0.0003256	Fzd6	15	39006280	39038186
0.0003256	Trim54	5	31116712	31137630
0.0003253	Scnn1g	7	121734479	121768475
0.0003253	Lrtm2	6	119315133	119330766
0.0003231	Myh7	14	54970688	54994634
0.0003229	Trim36	18	46165302	46212607
0.0003225	Spry4	18	38586268	38601268
0.000322	Cer1	4	82881751	82885148
0.000322	Tssk1	16	17894223	17897922
0.000321	Rasef	4	73714579	73790709
0.0003206	Hrh2	13	54192129	54222432
0.0003206	Spdye4a	5	143216316	143226890
0.0003205	Zscan4b	7	10900740	10905050
0.0003204	Mest	6	30723547	30748465
0.0003204	B3glct	5	149678230	149762599
0.0003201	Zfp296	7	19577287	19580656
0.00032	Neto2	8	85636588	85690973
0.00032	Samd9l	6	3372257	3399572
0.0003192	Car8	4	8143362	8239041
0.0003184	Tns4	11	99065678	99089306
0.0003183	Sult1a1	7	126672865	126676432
0.000318	Irf8	8	120736358	120756694
0.0003179	Asgr2	11	70092644	70106187
0.0003178	Slc36a3	11	55124815	55151708
0.0003169	Rabl2	15	89582533	89591923
0.0003169	Olfr787	10	129462678	129463616
0.0003168	Atp2b4	1	133699457	133801041
0.0003166	Tnfsf13b	8	10006467	10039072
0.0003162	Dclk3	9	111439081	111489118
0.0003159	Slc26a9	1	131744022	131771504
0.0003158	Mag	7	30899176	30914873
0.0003156	Tmem132d	5	127781630	128433077
0.0003152	Umad1	6	8259450	8597480
0.000315	Bnc2	4	84275095	84675275
0.0003148	Cfap44	16	44394796	44482428
0.0003147	Tulp2	7	45516316	45522356
0.000314	Lpxn	19	12798606	12833807
0.0003139	Lrrc74b	16	17544465	17561247
0.0003137	Nudt10	X	6168696	6173015
0.0003136	Sp100	1	85649988	85709998
0.0003128	Ttyh2	11	114675431	114720977
0.0003127	Hist1h2bl	13	21715763	21716143
0.0003125	Srcin1	11	97509340	97576186
0.0003123	Dancr	5	74093060	74095406
0.0003121	Gal3st2	1	93861306	93876494
0.000312	Nxf3	X	136072099	136085255
0.000312	Akr1c14	13	4049011	4090422
0.0003119	Thap2	10	115369966	115384435
0.0003114	Masp2	4	148602554	148615499
0.0003104	Clca4a	3	144952480	144975045
0.0003102	AY036118	17	39847113	39848035
0.0003096	Apod	16	31296192	31314808
0.0003088	Apof	10	128267997	128270151
0.0003087	Gtf2ird2	5	134184019	134224355
0.0003085	Rab3c	13	110054187	110280206
0.0003079	Mlxipl	5	135089890	135138382
0.0003075	Mycn	12	12936096	12941914
0.0003067	St8sia3	18	64254359	64276146
0.0003064	Dgki	6	36846022	37300184
0.000306	Tgtp1	11	48985327	48994172
0.0003057	Gpat2	2	127425199	127436092
0.0003054	Lgals3	14	47367751	47386160
0.000305	Utf1	7	139943789	139945112
0.0003045	Nat1	8	67490758	67492104
0.0003036	Slc10a3	X	74369217	74373349
0.0003035	Ankrd22	19	34122549	34166053
0.0003032	Nat14	7	4922028	4925006
0.0003031	Ctrb1	8	111686510	111691010
0.000303	Ly6c2	15	75108158	75111970
0.0003026	Crocc2	1	93168725	93231072
0.0003026	Ovgp1	3	105973711	105987423
0.0003021	Endog	2	30171493	30174069
0.0003017	Dner	1	84369839	84696221
0.0003015	Ly6f	15	75268421	75272235
0.0003015	Spata31d1a	13	59700083	59706197
0.000301	Kdm4dl	9	14450981	14452046
0.0003009	Ppp1r3c	19	36731737	36736653
0.0003006	Slc6a15	10	103367808	103419378
0.0003005	Rsph3b	17	6904716	6948356
0.0003005	Ttc25	11	100545607	100572568
0.0003004	Pitpnm3	11	72047528	72135778
0.0003004	2011-03-01	15	26309048	26409576
0.0002997	Stra8	6	34920163	34939344
0.0002995	Edaradd	13	12471209	12520450
0.0002992	Gpr68	12	100876682	100908198
0.0002992	Srxn1	2	152105516	152111376
0.0002987	2004-09-01	11	87568903	87590539
0.0002982	Gdap10	12	32821872	32826904
0.0002982	Fam163b	2	27110380	27142491
0.0002977	Cited1	X	102247381	102252181
0.0002971	Slc25a42	8	70184340	70212305
0.0002969	Asb10	5	24532697	24540978
0.0002967	Slc37a1	17	31295483	31350696
0.0002966	Cklf	8	104250903	104264936
0.000296	Lcmt2	2	121128307	121140653
0.0002959	Spon2	5	33198184	33218455
0.0002958	Spin2d	X	73175302	73176989
0.0002957	Glcci1	6	8509600	8597548
0.0002957	Zfp65	13	67705306	67729119
0.0002954	Cend1	7	141426446	141429491
0.0002953	Rpia	6	70765720	70792232
0.0002952	BC028777	17	24208861	24221730
0.000295	Xkr6	14	63606503	63820809
0.0002941	Ptgr1	4	58965439	58987119
0.0002939	Rhox6	X	37826910	37829857
0.0002939	H2-Bl	17	36080115	36084223
0.0002935	Apoc2	7	19671579	19677941
0.0002935	Galnt16	12	80518990	80603896
0.000293	Nlrc3	16	3945007	3976632
0.0002929	Fam107b	2	3613758	3782142
0.0002928	Tmem154	3	84666192	84704575
0.0002928	Asgr1	11	70054085	70057894
0.0002927	Prrt2	7	127017531	127021211
0.0002925	Meioc	11	102663716	102682237
0.0002921	Bmp4	14	46383520	46390669
0.0002916	Gypa	8	80494045	80510785
0.0002916	Gucy2e	11	69218117	69237036
0.0002915	Adam11	11	102761439	102780262
0.0002914	Erich3	3	154663859	154767790
0.0002914	Omt2a	9	78311972	78314797
0.0002914	Ptger3	3	157566892	157645888
0.000291	Cabp5	7	13398132	13408887
0.0002909	Ppp2r3d	9	124422622	124476861
0.0002904	Cadm3	1	173333258	173367695
0.0002897	Nfyc	4	120757438	120831572
0.0002888	Trim52	14	106106198	106135859
0.0002885	Kif19a	11	114765388	114790739
0.0002877	Pkia	3	7366669	7445366
0.0002877	Tuba1a	15	98949841	98953551
0.0002876	Fam78b	1	167001417	167091302
0.0002876	Ighv1-60	12	115344537	115345020
0.0002874	Trmt6	2	132804207	132816055
0.0002873	Pdf	8	107044698	107048614
0.0002871	Gpr50	X	71663667	71669257
0.000287	Mthfsl	9	88688602	88720296
0.0002866	Tchh	3	93442330	93449077
0.0002864	Snhg7os	2	26640372	26645944
0.0002862	Zic3	X	58022700	58041736
0.0002854	Anxa10	8	62057042	62123118
0.0002851	L1td1	4	98726734	98738480
0.0002838	Ccdc190	1	169928648	169934653
0.0002837	Ly6g5b	17	35113948	35115428
0.0002836	Cbx4	11	119077573	119086221
0.0002835	Cd36	5	17781690	17888801
0.0002834	Fam212a	9	107984223	107985879
0.0002831	Kcnj12	11	61022564	61071131
0.000283	Pira2	7	3836812	3845051
0.000283	Hecw1	13	14226438	14523226
0.0002829	BC028471	5	149367636	149393596
0.0002828	Pdk2	11	95026258	95041354
0.0002828	Tuba3a	6	125278274	125286042
0.0002827	Gsta2	9	78331018	78355788
0.0002823	Zfp92	X	73411096	73428385
0.0002821	Chst2	9	95399292	95406722
0.0002818	Tmem136	9	43108653	43116570
0.0002811	Axin2	11	108920349	108950783
0.0002809	Jph1	1	16964560	17097889
0.0002805	Sytl3	17	6673458	6738042
0.0002805	Rdh10	1	16105774	16133734
0.0002796	Tmem28	X	99821021	99848790
0.0002795	Rufy4	1	74125541	74148223
0.0002794	AF529169	9	89587216	89623125
0.0002793	H2-Q1	17	35320405	35325099
0.0002791	Kbtbd2	6	56777524	56797813
0.0002791	Sptbn5	2	120046157	120085772
0.0002788	Svop	5	114026910	114091570
0.0002784	Grm7	6	110645581	111567230
0.0002783	Arhgap22	14	33214026	33369934
0.0002782	Fkrp	7	16809246	16816732
0.0002782	Phf11a	14	59276913	59297522
0.0002779	Ubxn8	8	33619586	33641976
0.0002771	Rpl35	2	39001580	39005624
0.000277	Fam92b	8	120166397	120177466
0.0002769	Trpv3	11	73267388	73300363
0.0002768	Kitl	10	100015630	100100413
0.0002767	Khdc3	9	73101836	73104438
0.0002766	Txnrd1	10	82859206	82897724
0.0002765	Fadd	7	144577318	144582463
0.0002763	Mybph	1	134193448	134201232
0.0002763	CN725425	15	91199494	91260894
0.0002756	Stat2	10	128270576	128292849
0.0002755	Sptlc3	2	139493913	139637674
0.000275	Rps13	7	116331505	116334195
0.000275	Lyrm1	7	119895861	119956963
0.0002748	Ctcfl	2	173093609	173119525
0.0002747	Ifng	10	118441047	118445892
0.0002746	Osm	11	4236420	4241026
0.0002743	Dusp13	14	21733394	21751181
0.0002742	Ap5b1	19	5568074	5571261
0.0002737	Kcnh4	11	100740376	100759942
0.0002736	Dusp5	19	53529109	53542431
0.0002732	Bhlha15	5	144190286	144194441
0.0002732	Clec2h	6	128662385	128677374
0.0002729	Tatdn1	15	58890153	58933730
0.0002723	Epb41l4a	18	33796327	34007206
0.0002721	Hyal1	9	107576927	107581710
0.0002718	Sash3	X	48146436	48161565
0.0002715	Acaa1b	9	119148023	119157093
0.0002715	Nova2	7	18925888	18965319
0.0002712	Cntd1	11	101279012	101296317
0.000271	Vgll1	X	57088106	57106540
0.0002706	Fam186a	15	99918348	99967075
0.0002705	Comp	8	70373548	70382065
0.0002703	Agmat	4	141746672	141759263
0.0002702	Srsf3	17	29032673	29043366
0.0002701	Kcnv1	15	45106284	45114934
0.0002701	Lrrc9	12	72441866	72514334
0.00027	Hesx1	14	27000362	27002329
0.0002698	Phkg1	5	129863421	129898549
0.0002697	Lrrc23	6	124769863	124779727
0.0002695	Cntnap5a	1	115684756	116587323
0.0002687	Ush2a	1	188262023	188965041
0.0002683	Birc7	2	180929023	180934010
0.0002681	Rims1	1	22286251	22805724
0.0002678	Gata6	18	11052510	11085635
0.0002674	Gclm	3	122245557	122270732
0.0002673	Grin2c	11	115249169	115267243
0.0002672	Map3k14	11	103219762	103267472
0.0002671	BC030343	5	143270075	143272513
0.0002671	Cdkl1	12	69746848	69790707
0.0002669	Duxbl2	14	26118349	26129763
0.0002668	Ceacam16	7	19852097	19861299
0.0002666	Rdh9	10	127776386	127792697
0.0002663	Papln	12	83763634	83792382
0.0002661	Trpv4	5	114622152	114658421
0.0002661	Ier2	8	84661331	84662852
0.000266	Zscan10	17	23600856	23611019
0.0002659	Csf2ra	19	61224402	61228418
0.0002659	Ubxn10	4	138709837	138737167
0.0002657	Adgrf5	17	43389466	43459557
0.000265	Klf13	7	63886351	63938915
0.000265	Rfx6	10	51677756	51730429
0.000265	Sez6	11	77930800	77979048
0.0002644	Zfy1	Y	725128	797409
0.0002635	Nos2	11	78920787	78960254
0.0002634	Dleu7	14	62276231	62292979
0.0002633	Cysltr2	14	73029128	73049114
0.0002627	Tubb3	8	123411424	123422015
0.0002627	Scd4	19	44333092	44346743
0.0002626	Lama3	18	12333819	12583013
0.0002626	Il1r2	1	40074079	40125231
0.0002626	Sbk2	7	4940512	4964406
0.0002622	Hist2h3b	3	96268654	96269141
0.0002618	Prkag2os2	5	24873544	24875934
0.0002615	Bco1	8	117095854	117133720
0.0002615	BB287469	12	87816577	87820676
0.0002614	Pdlim7	13	55495795	55513676
0.0002613	Klf15	6	90462576	90475238
0.0002606	Rgs9bp	7	35578993	35585582
0.0002603	AA414768	X	12936872	12938128
0.0002601	Lurap1	4	116132406	116151338
0.0002599	Slitrk4	X	64264885	64276996
0.0002599	Aff3	1	38177326	38664955
0.0002597	Ccdc86	19	10941481	10949266
0.0002594	Zfp709	8	71882019	71895727
0.0002592	Pxt1	17	28934291	28942262
0.0002591	Mylk3	8	85324303	85386345
0.0002587	Chst5	8	111889135	111910199
0.0002585	Otx1	11	21994764	22002897
0.0002581	Mob3c	4	115828092	115836185
0.0002578	Tas1r1	4	152027914	152038568
0.0002574	Heph	X	96455359	96574485
0.0002573	Pla2r1	2	60417543	60553308
0.0002572	Cxcr2	1	74153989	74161246
0.0002571	Zfp773	7	7130678	7136755
0.0002569	Serpinb9b	13	33027416	33041884
0.0002567	Dpys	15	39768485	39857470
0.0002565	Bzw1	1	58392898	58407353
0.0002564	Sox7	14	63943674	63950732
0.0002559	Bud31	5	145140362	145148078
0.0002558	Clca3b	3	144822623	144849357
0.0002555	Tbata	10	61171954	61188841
0.0002554	Zfp125	12	20877084	20921262
0.000255	Irgm2	11	58199618	58222782
0.0002549	Rps12	10	23785211	23787195
0.0002549	Elmo1	13	20090596	20606528
0.0002549	Sfpq	4	127021324	127037013
0.0002548	Zfp72	13	74371426	74376566
0.0002545	Ankrd1	19	36111965	36119844
0.0002543	Rbm24	13	46418300	46431090
0.0002542	Efhc1	1	20951626	20990841
0.000254	Limch1	5	66745827	67057158
0.0002539	B4galt4	16	38742264	38769049
0.0002538	Serpina3i	12	104263122	104269372
0.0002537	Tbc1d8	1	39371492	39478755
0.0002537	Srsf2	11	116849901	116853094
0.0002536	S100a10	3	93555080	93564643
0.0002529	Lpar4	X	106920625	106933900
0.0002526	Hspb7	4	141420779	141425311
0.0002519	Ankrd65	4	155790439	155799503
0.0002519	Chrna6	8	27403214	27413944
0.0002519	Zhx1	15	58047003	58076541
0.0002518	Rnu3b2	11	87471368	87471583
0.0002517	Ltk	2	119751320	119760431
0.0002516	Rpl9	5	65388364	65391444
0.0002514	Vsig8	1	172555938	172563717
0.000251	T	17	8434423	8442496
0.0002509	Rab44	17	29135056	29148980
0.0002508	Cldn9	17	23682584	23684018
0.0002504	Aatk	11	120007313	120047167
0.0002503	Tigar	6	127085116	127109557
0.0002503	Nkx2-4	2	147083316	147085445
0.0002498	Parm1	5	91517615	91626894
0.0002498	Stard4	18	33199355	33213862
0.0002496	Ston1	17	88597684	88662586
0.0002494	Dab1	4	103619359	104744844
0.0002491	Gemin4	11	76210571	76217664
0.0002491	Tmed1	9	21507380	21510186
0.000249	Tunar	12	105336594	105383932
0.0002489	Klhl33	14	50891389	50893255
0.0002489	Zfp628	7	4915217	4922002
0.0002487	Nr1d2	14	18204054	18239127
0.0002486	Angpt1	15	42424727	42676977
0.0002486	Vwa7	17	35016579	35026741
0.0002483	Fam107a	14	8296274	8318023
0.0002474	Nrp2	1	62703285	62818695
0.0002472	Glyatl3	17	40904741	40914350
0.0002472	Gpr141	13	19749682	19824257
0.000247	Syndig1l	12	84677278	84698807
0.000247	Fjx1	2	102449366	102452499
0.0002467	Zfp493	13	67779754	67792512
0.0002462	Fcgrt	7	45092993	45103822
0.0002452	Igfals	17	24878770	24882008
0.000245	Rtp3	9	110984935	110990583
0.0002449	Pla2g2c	4	138724792	138746132
0.0002448	Sirt4	5	115478010	115484725
0.0002445	Basp1	15	25363285	25413764
0.0002445	Rwdd2b	16	87433407	87440573
0.0002445	Cbln1	8	87468854	87472592
0.0002444	Upk2	9	44452716	44454767
0.0002443	Phf23	11	69995777	70000009
0.0002442	B4galnt2	11	95865943	95914891
0.0002442	Gad2	2	22622205	22693874
0.0002442	Platr2	13	65780905	65867305
0.0002442	Scg3	9	75643264	75683996
0.0002442	Calr4	4	109234485	109254571
0.000244	Rhox2c	X	37453680	37469861
0.0002439	Cphx1	14	25938304	25956356
0.0002437	Med6	12	81573557	81595008
0.0002435	Cptp	4	155864723	155869440
0.0002434	Susd5	9	114057354	114098733
0.0002433	H2afz	3	137864487	137866922
0.0002432	Fam217b	2	178414524	178424428
0.0002431	Ccdc94	17	55959187	55967949
0.000243	Zfp174	16	3847268	3858880
0.0002425	Timm8a1	X	134537256	134541865
0.0002425	Utp14b	1	78658038	78671512
0.0002425	Rnu3b4	11	87462286	87462500
0.0002424	Irf2	8	46739732	46847458
0.0002423	Bglap2	3	88377736	88378699
0.0002422	Slc6a16	7	45259031	45272689
0.0002421	Rapgef4	2	71981240	72257474
0.0002421	Pde1c	6	56069804	56569103
0.000242	Il11	7	4772373	4782857
0.0002419	Rnf212	5	108729308	108774953
0.0002419	Tmem92	11	94777217	94782703
0.0002419	Grin2a	16	9567898	9995560
0.0002418	Kcnh3	15	99224976	99242817
0.0002417	Abca4	3	122044443	122180123
0.0002417	Ypel2	11	86936425	86993707
0.0002416	Hist1h2ap	13	21833026	21833507
0.0002414	Zfp959	17	55892120	55898928
0.0002408	Fgf3	7	144838083	144844436
0.0002406	Ugt8a	3	125865271	125938619
0.0002405	Id2	12	25093801	25096092
0.0002404	Celsr1	15	85898758	86033777
0.0002404	Olfr90	17	37085191	37088451
0.0002404	Cfap46	7	139600951	139683817
0.0002402	Egr2	10	67535475	67542188
0.0002401	Tymp	15	89371931	89377039
0.0002401	Cckbr	7	105425817	105470898
0.0002399	Igsf1	X	49782536	49797749
0.0002398	Prps1l3	12	57230412	57239882
0.0002396	Prickle3	X	7657260	7668186
0.0002394	Plch1	3	63696234	63899472
0.000239	Mov10l1	15	88982909	89055152
0.0002387	Zfp119a	17	55864892	55878930
0.0002387	Clec2i	6	128887588	128898167
0.0002386	Kcp	6	29473162	29507952
0.0002385	Ucp3	7	100472990	100486432
0.0002385	Rfx8	1	39665301	39720997
0.0002384	Rxfp2	5	150018675	150082184
0.0002383	Magel2	7	62377010	62381640
0.0002383	Ano5	7	51511029	51598709
0.0002382	Cacng4	11	107732357	107794557
0.0002382	Zfp653	9	22055460	22071345
0.0002382	Rragc	4	123917446	123936997
0.0002381	Dio3	12	110279068	110281097
0.000238	Tcp10b	17	13061104	13082481
0.0002379	Dpy19l2	9	24557048	24696293
0.0002377	Il33	19	29925114	29960718
0.0002375	Srf	17	46546839	46556162
0.0002373	Hoxd4	2	74711929	74729160
0.0002372	Zfp961	8	71951038	71993408
0.0002371	Drd5	5	38319367	38322518
0.0002371	Slc7a14	3	31202858	31310378
0.000237	Panct2	1	96871126	96907796
0.0002369	Hoxa13	6	52257694	52260880
0.0002368	Ccin	4	43983483	43985423
0.0002367	Nodal	10	61417972	61425338
0.0002365	Rnu3b3	11	87448627	87448841
0.0002364	Trim8	19	46501648	46516444
0.0002362	Ihh	1	74945315	74951672
0.000236	Slc28a3	13	58545399	58610877
0.0002359	Mis12	11	71019611	71027371
0.0002358	Cacng5	11	107874605	107915055
0.0002358	Dimt1	13	106947129	106960224
0.0002356	Fam171b	2	83812636	83883486
0.0002356	Crybg3	16	59490775	59555752
0.0002355	Tomm6os	17	47687610	47691083
0.0002354	Itgal	7	127296260	127335138
0.0002352	Fut10	8	31187331	31261738
0.0002351	Stx1b	7	127803900	127824549
0.0002351	Tacstd2	6	67534062	67535796
0.000235	Sgol2b	8	63924694	63952170
0.0002348	Elavl3	9	22015005	22052023
0.0002347	Ppm1h	10	122678762	122945795
0.0002342	Vash1	12	86678700	86692091
0.0002341	Tceal5	X	136200948	136203876
0.0002338	Trex1	9	109057933	109059734
0.0002337	Mnx1	5	29473034	29478470
0.0002336	Vsir	10	60346851	60372684
0.0002335	Nrg2	18	36017707	36197380
0.0002333	Pcdh8	14	79766775	79771312
0.0002331	Sned1	1	93235841	93301065
0.0002331	Pcmt1	10	7629373	7681136
0.0002331	Dlx4	11	95140447	95146263
0.0002331	Hap1	11	100347327	100356128
0.000233	Akt1s1	7	44848991	44855421
0.000233	Plg	17	12378609	12419384
0.0002329	Lhfpl5	17	28575718	28583593
0.0002326	Tmem220	11	67025154	67035312
0.000232	Enthd1	15	80452240	80560470
0.000232	Zfp958	8	4613167	4630231
0.0002318	H2-Eb1	17	34305877	34316199
0.0002316	Trav9d-4	14	52983201	52983860
0.0002316	Gc	5	89417522	89457898
0.0002316	Ncmap	4	135369576	135398227
0.0002315	Tmem251	12	102743760	102747561
0.0002314	Slain1os	14	103692983	103699442
0.0002314	Bcas1	2	170346991	170427845
0.0002314	AA465934	11	83291699	83294632
0.0002313	Ddx43	9	78395777	78423587
0.0002312	St5	7	109523911	109703605
0.0002312	Zfp429	13	67389309	67399767
0.0002311	Zfp113	5	138139702	138155744
0.0002311	Pin1	9	20652130	20666584
0.000231	Platr13	11	41218837	41221096
0.0002309	Rps2	17	24718116	24721929
0.0002309	Tubb4b	2	25222160	25224702
0.0002306	Ddx52	11	83942062	83963088
0.0002305	Aqp11	7	97724006	97738289
0.0002305	Gpx3	11	54902453	54910377
0.0002304	Ffar4	19	38097079	38114263
0.0002304	Ybey	10	76459569	76469114
0.0002304	Umad1	6	8259288	8459470
0.0002303	Zfp882	8	71908608	71916354
0.0002303	Plekhg6	6	125362660	125380793
0.0002303	Col17a1	19	47646344	47692094
0.0002302	Slc35g1	19	38395980	38405607
0.0002302	Pet117	2	144368996	144373721
0.0002299	Cdh4	2	179442431	179899373
0.0002298	Tspan32os	7	142988969	143008033
0.0002294	Pkd2	5	104459450	104505819
0.0002293	Il25	14	54932695	54935837
0.0002292	Gdpd5	7	99381414	99461877
0.0002292	Gpr179	11	97332109	97352077
0.0002292	Zfp947	17	22144359	22166190
0.0002292	Faah	4	115967145	116017926
0.0002292	Dusp27	1	166098148	166127922
0.0002288	Il6ra	3	89864059	89913196
0.0002287	Chrna4	2	181018380	181043546
0.0002286	Klf12	14	99874486	100149764
0.0002286	Vps37d	5	135072900	135078266
0.0002286	Zfp182	X	21028939	21062316
0.0002286	Itga3	11	95044474	95076801
0.0002283	Slc6a3	13	73536747	73578672
0.000228	Lrrc75b	10	75550125	75560330
0.0002278	Pgrmc1	X	36598206	36606079
0.0002277	Cml2	6	85865422	85869158
0.0002277	Grm8	6	27275119	28135178
0.0002276	Arxes1	X	136033367	136034946
0.0002275	Actb	5	142903115	142906754
0.0002274	Fstl5	3	76074270	76710019
0.0002271	Zfp42	8	43295068	43307009
0.000227	Mepce	5	137781906	137787655
0.000227	Grik5	7	25009849	25072346
0.0002268	Tnfrsf4	4	156013843	156016612
0.0002267	Rbm34	8	126947175	126971079
0.0002266	L2hgdh	12	69690436	69724874
0.0002266	Aar2	2	156547584	156568972
0.0002264	Usp38	8	80980734	81014906
0.0002261	Tle4	19	14448072	14598051
0.000226	Usp17le	7	104768160	104777470
0.0002259	Ccdc158	5	92607954	92675271
0.0002258	Vmn1r53	6	90223317	90224438
0.0002254	Abcc3	11	94343295	94392997
0.0002254	Tmem241	18	11981303	12121480
0.0002253	Timm8a2	14	122034674	122038420
0.0002253	Amica1	9	45079183	45108530
0.0002253	Omt2b	9	78327589	78329620
0.0002252	Oas3	5	120753098	120777661
0.000225	Mgat2	12	69184157	69186770
0.000225	Kcnd1	X	7822289	7838280
0.0002249	Rec8	14	55618037	55625395
0.0002248	Kcnip4	5	48389502	49524907
0.0002246	Tceal8	X	136168984	136172342
0.0002246	Rragd	4	32983037	33022180
0.0002245	Mypn	10	63115795	63203952
0.0002244	Krt17	11	100256217	100261029
0.0002243	Ptprd	4	75941238	78211961
0.0002242	B3gnt2	11	22834747	22860961
0.0002239	Mrps18b	17	35910379	35916389
0.0002238	Igf2bp1	11	95957163	96005940
0.0002238	Zfand5	19	21272278	21282289
0.0002236	Armc2	10	41914990	42018442
0.0002236	Ints5	19	8888926	8897890
0.0002236	Cstf2t	19	31082841	31086590
0.0002235	Ccnjl	11	43528784	43586997
0.0002235	Osgin1	8	119434124	119446256
0.0002235	Avpr1b	1	131599239	131612000
0.0002234	Etv5	16	22381309	22439719
0.0002234	Foxp2	6	14901349	15441977
0.0002233	Tuba1c	15	99029891	99038105
0.0002232	Shisa7	7	4825552	4844696
0.0002231	Mab21l3	3	101813076	101848959
0.0002231	Fam181b	7	93079865	93081867
0.0002231	Zfp532	18	65580230	65689443
0.000223	Gata2	6	88193891	88207032
0.000223	Rhox4a	X	37265338	37270132
0.0002229	Lrrc8a	2	30237715	30263790
0.0002229	Bcat2	7	45570153	45589699
0.0002228	Adap1	5	139271876	139325622
0.0002226	Pramel6	2	87506565	87510872
0.0002224	Slc1a7	4	107968332	108013532
0.0002224	Olfr976	9	39954257	39957069
0.0002223	Frem2	3	53513938	53657355
0.0002222	Fmnl1	11	103171107	103198901
0.0002221	Hist1h2af	13	23533906	23534304
0.000222	Rpf2	10	40223246	40247036
0.0002219	Aif1l	2	31950139	31973442
0.0002219	Rhox2b	X	37412067	37416806
0.0002218	Slc2a4	11	69942539	69948188
0.0002217	Zfp933	4	147822986	147848366
0.0002217	Ccl9	11	83572919	83578636
0.0002216	Serpinb1a	13	32842092	32851185
0.0002215	Il22ra1	4	135728172	135752140
0.0002215	Arhgap9	10	127323727	127329943
0.0002213	Fbxo32	15	58175879	58214892
0.000221	Zscan22	7	12897815	12909083
0.0002209	Kpna2	11	106988629	106999541
0.0002206	Glipr2	4	43957401	43979118
0.0002205	Nmd3	3	69721985	69756373
0.0002204	Yrdc	4	124850679	124855242
0.0002204	Cenpb	2	131175182	131180067
0.0002203	Tcte3	17	15027157	15041559
0.0002201	Abcb1b	5	8798147	8866315
0.0002199	Eqtn	4	94907267	94928843
0.0002198	Myrip	9	120303936	120474841
0.0002197	Tagap1	17	6954965	6961156
0.0002197	Ccdc69	11	55049731	55078131
0.0002196	Krt80	15	101349571	101370125
0.0002196	Dgkk	X	6779306	6948363
0.0002195	Ciapin1	8	94819818	94838358
0.0002193	Hist2h2ab	3	96219865	96220308
0.0002193	Zc3h4	7	16401196	16437694
0.0002192	Spry2	14	105891949	105896819
0.0002192	Taf9b	X	106206883	106221158
0.0002192	Gnal	18	67088336	67226792
0.000219	Efhb	17	53398889	53463321
0.0002188	Rbm20	19	53677306	53867080
0.0002187	Fhl2	1	43123074	43196984
0.0002187	Stx3	19	11775119	11819403
0.0002186	Duxbl3	14	26257962	26269436
0.0002185	Ddx20	3	105678270	105687574
0.0002185	Cul1	6	47453398	47526139
0.0002183	Cd27	6	125232622	125237010
0.0002181	Hmgcs2	3	98280435	98310738
0.000218	Dnah2	11	69420809	69549110
0.000218	Papolb	5	142525838	142530076
0.0002179	Hmgn2	4	133964738	133968650
0.0002178	Trub2	2	29761224	29788502
0.0002178	Pym1	10	128747879	128766568
0.0002176	Nr1i2	16	38248323	38294824
0.0002176	Frzb	2	80411970	80447625
0.0002175	Pspc1	14	56722441	56778316
0.0002175	Foxo6	4	120267079	120287349
0.0002175	Slc12a2	18	57878678	57946821
0.0002175	Ttl	2	129065942	129096283
0.0002174	Emx1	6	85187438	85204462
0.0002173	Lipt2	7	100159277	100161365
0.0002172	Eid2b	7	28277739	28279489
0.0002171	Zbtb7a	10	81135220	81152995
0.000217	Amigo1	3	108186335	108192286
0.000217	Gtpbp6	5	110103975	110108197
0.0002169	Thoc1	18	9958180	9995484
0.0002168	Ptprtos	2	162390813	162393945
0.0002167	Fam71f2	6	29279593	29290680
0.0002167	Khdrbs2	1	32172714	32658568
0.0002165	Mmp17	5	129584169	129611099
0.0002164	Ccdc63	5	122108040	122140823
0.0002164	Gsto1	19	47854970	47864790
0.0002162	Gprc5b	7	118972047	118995211
0.0002159	Ahnak2	12	112772194	112802657
0.0002158	Marcks	10	37133375	37138920
0.0002158	Pou4f2	8	78433010	78436645
0.0002157	Abcg1	17	31057698	31115777
0.0002155	Gna14	19	16435667	16610818
0.0002154	Rbks	5	31624439	31697627
0.0002153	Ehf	2	103263433	103303278
0.0002153	Raxos1	18	65937538	65940447
0.0002153	Camta2	11	70669463	70688105
0.0002153	Gja1	10	56377300	56390419
0.0002152	Zdbf2	1	63273265	63314576
0.0002151	Tktl1	X	74177259	74208500
0.000215	Zfp53	17	21491256	21509764
0.000215	Igtp	11	58199556	58207591
0.000215	Tvp23a	16	10420557	10447362
0.0002149	Sall1	8	89027248	89044162
0.0002148	Snph	2	151590549	151632593
0.0002148	Gas8	8	123518835	123536649
0.0002148	Gucy2g	19	55198297	55241236
0.0002146	Spen	4	141467890	141538597
0.0002146	Pdgfra	5	75152292	75198215
0.0002146	Rab42	4	132302197	132303385
0.0002143	Otud1	2	19657752	19660583
0.0002143	Serp1	3	58519817	58525892
0.0002143	Stmn3	2	181306459	181314500
0.0002142	Wdr66	5	123252102	123327484
0.0002142	Ptpmt1	2	90908716	90918258
0.0002142	Ssh1	5	113937094	113993894
0.0002142	G6b	17	35062693	35066184
0.0002141	Tfap2e	4	126716006	126736240
0.000214	Prr15l	11	96928104	96937830
0.0002139	Zfp40	17	23173869	23193252
0.0002139	Psmb5	14	54614120	54617995
0.0002138	Jund	8	70697739	70700616
0.0002138	Hist1h2ac	13	23683449	23683924
0.0002138	Krt5	15	101707070	101712891
0.0002138	Grk1	8	13405081	13421945
0.0002137	Dmrtc2	7	24870057	24877651
0.0002137	Zfp352	4	90218820	90225702
0.0002137	AF067063	13	119827961	119830216
0.0002136	Lrrc6	15	66379858	66500910
0.0002135	Tmem72	6	116679063	116716913
0.0002135	Ppp4r1	17	65782573	65841926
0.0002134	Henmt1	3	108939873	108960774
0.0002132	Fbxo22	9	55208925	55224433
0.000213	Tbx5	5	119832668	119885219
0.000213	Efr3b	12	3962554	4038915
0.0002128	Prkd1	12	50341231	50649223
0.0002127	C1ql4	15	99084686	99087817
0.0002127	Thrsp	7	97412938	97417730
0.0002126	Olfr376	11	73371246	73375704
0.0002126	Pigp	16	94358763	94371015
0.0002125	Adamts3	5	89677087	89883334
0.0002125	Trib1	15	59648350	59656550
0.0002125	Gdf3	6	122605403	122610087
0.0002124	Imp4	1	34439851	34449356
0.0002124	Prmt8	6	127689011	127769472
0.0002123	Plcxd3	15	4375491	4575553
0.0002123	Rrp8	7	105732207	105737376
0.0002121	Pnldc1	17	12888902	12910000
0.0002121	Rbbp7	X	162760402	162779092
0.0002121	Spred1	2	117121374	117182279
0.000212	Myl3	9	110741861	110769798
0.000212	Napa	7	16098458	16117975
0.0002119	Olfr1495	19	13768307	13769395
0.0002119	Rnaset2a	17	8128610	8148097
0.0002118	Sema4f	6	82911885	82939769
0.0002118	Apoa1	9	46228580	46230466
0.0002117	Tbx3os1	5	119570130	119671365
0.0002111	Kif6	17	49615136	49909847
0.0002107	Amigo2	15	97244074	97247287
0.0002106	Gsx2	5	75075601	75077893
0.0002106	F13a1	13	36867178	37050244
0.0002105	Alox5	6	116410077	116461178
0.0002105	Shisa2	14	59625281	59631658
0.0002105	Dlx2	2	71543408	71546754
0.0002105	Rrh	3	129804408	129822587
0.0002104	Lrcol1	5	110344730	110356094
0.0002103	Capsl	15	9436028	9466035
0.0002103	Rps6kl1	12	85135596	85151264
0.0002102	Dlx4os	11	95145052	95159047
0.0002102	Best1	19	9985174	10001633
0.0002101	Zfp11	5	129654593	129670099
0.00021	Trip13	13	73911347	73937767
0.00021	Fam161a	11	23007531	23030788
0.00021	Saa3	7	46711998	46715676
0.0002098	Sh2d4b	14	40813789	40893266
0.0002095	Zfx	X	94074631	94123702
0.0002095	Pnp	14	50944302	50965237
0.0002094	BC030499	11	78290841	78296805
0.0002094	Tbc1d22bos	17	29578816	29596305
0.0002093	Tatdn2	6	113697050	113711069
0.0002092	Kctd7	5	130144861	130155806
0.0002091	Rnf219	14	104477534	104522666
0.0002091	Col15a1	4	47208161	47313167
0.0002091	Fam32a	8	72219730	72223764
0.000209	Ncald	15	37366175	37792570
0.000209	Med7	11	46436925	46442721
0.000209	Kcns3	12	11090202	11150842
0.0002088	Ints7	1	191575636	191623688
0.0002088	Nip7	8	107056877	107060926
0.0002087	Tcf7l2	19	55741810	55933654
0.0002085	Sh2b2	5	136218147	136246556
0.0002084	Fam132a	4	155962318	155966629
0.0002084	Cmtm5	14	54936470	54939256
0.0002084	Gstp1	19	4035407	4037921
0.0002083	Lctl	9	64117147	64138118
0.0002081	Heg1	16	33684466	33771576
0.000208	Sgca	11	94962791	94976327
0.000208	B3galt1	2	67565871	68122689
0.000208	Agtrap	4	148077061	148088031
0.0002079	Rrs1	1	9545408	9547455
0.0002079	Cdk12	11	98203059	98278504
0.0002079	Fam234b	6	135197977	135244955
0.0002077	Epha7	4	28813131	28967499
0.0002076	Rpp38	2	3328949	3332643
0.0002074	Slc35a4	18	36679215	36683861
0.0002074	Lmx1b	2	33560965	33640511
0.0002072	Cldn20	17	3532554	3533213
0.0002072	Lipo1	19	33517740	33761951
0.0002071	Pdgfa	5	138976014	138997370
0.000207	AA623943	11	94812619	94813348
0.0002069	Pptc7	5	122284365	122324281
0.0002069	Ccdc71l	12	32378704	32382943
0.0002069	Lrp8os2	4	107806033	107823022
0.0002069	Trmt44	5	35557313	35575070
0.0002068	Six3os1	17	85600651	85618398
0.0002068	Rasgef1c	11	49901835	49980994
0.0002067	Gcm1	9	78051958	78065624
0.0002067	Hmgb3	X	71555918	71560676
0.0002065	Zfp560	9	20345136	20385177
0.0002065	Irgm1	11	48861968	48871683
0.0002063	Il7r	15	9506161	9529876
0.0002062	Zfp950	19	61053840	61140840
0.0002061	Sntb1	15	55638843	55906949
0.000206	Dmbx1	4	115915119	115939926
0.0002058	Rpp25	9	57504102	57505447
0.0002057	Foxs1	2	152931898	152933208
0.0002056	Ing5	1	93803965	93822101
0.0002056	Tmsb15b2	X	136955265	136958025
0.0002054	Tas1r2	4	139653538	139670280
0.0002053	Hist1h2bq	13	21806412	21810199
0.0002053	C8a	4	104815679	104876398
0.0002051	Lmod3	6	97238534	97252759
0.000205	Wdfy4	14	32959547	33185508
0.0002049	Slc25a47	12	108851129	108856814
0.0002048	Runx1t1	4	13743436	13893649
0.0002048	Spata45	1	191036639	191042942
0.0002048	Akr1c18	13	4132615	4150654
0.0002047	Endov	11	119491347	119511437
0.0002046	Car15	16	17835276	17838364
0.0002046	Nol8	13	49653350	49679015
