# Supplementary material for: Naive Pluripotent Stem Cells Exhibit Phenotypic Variability that Is Driven by Genetic Variation
Source: Cell Stem Cell. 2020 Sep 3;27(3):470–481.e6. doi: 10.1016/j.stem.2020.07.019 (PMC7487768; doi:10.1016/j.stem.2020.07.019)
Supplement: Table S3. Differential Gene Expression in Single-Cell RNA-Seq Datasets between Genetic Backgrounds in 2iL Condition, Related to Figure 4 — Data shown in each tab are separated into positively and negatively differentially expressed genes between two genetic backgrounds. Lists are ranked on adjusted p value, cut of p > 0.001. [file mmc3.xlsx]

## Sheet: Table legend
Supplementary Table 3
Differential gene expression in single cell RNA Seq data sets between genetic backgrounds in 2iL condition. Lists are ranked on adjusted p value, cut of p>0.001.

## Sheet: d0_C3H_vs_B6_negative
C3H_names	C3H_scores	C3H_pvals	C3H_pvals_adj	C3H_logfoldchanges
Rpl29	-37.8094	0	0	-3.17575
Rpl26	-37.789	0	0	-1.57183
Rps18	-37.7539	0	0	-1.31185
Rps3a1	-37.5265	3.40971e-308	1.07548e-304	-1.2293
Rps2	-37.4121	2.48164e-306	6.7093e-303	-1.14678
Gpx4	-29.2535	4.04714e-188	5.47086e-185	-1.2543
Wfdc2	-26.77	7.23419e-158	7.60595e-155	-3.96023
Ube2s	-25.5601	4.23539e-144	4.00774e-141	-1.15748
Apoa2	-24.9739	1.1749e-137	1.01068e-134	-6.19123
Snrpf	-23.3462	1.50574e-120	1.096e-117	-1.08572
Sparc	-23.2142	3.26949e-119	2.29167e-116	-1.87727
Klf4	-21.797	2.47778e-105	1.46538e-102	-1.5379
Gsto1	-21.6345	8.51296e-104	4.88205e-101	-3.26687
Myo1f	-21.6182	1.21022e-103	6.73632e-101	-7.07806
Nr2c2ap	-19.5344	5.59498e-85	2.40648e-82	-1.73582
Smad7	-19.4933	1.25029e-84	5.25818e-82	-1.99886
Tfcp2l1	-19.2551	1.27905e-82	5.15022e-80	-1.11796
Slc2a3	-19.1724	6.29924e-82	2.43292e-79	-1.06464
Arl6ip1	-18.9876	2.16023e-80	8.01616e-78	-1.06175
Brk1	-18.7654	1.44946e-78	4.98745e-76	-1.08719
Eif3j1	-18.7593	1.62535e-78	5.49281e-76	-1.59558
Ldha	-18.5401	9.80094e-77	3.19798e-74	-1.26287
Dhx36	-18.5113	1.67376e-76	5.36879e-74	-1.69748
Spint1	-17.667	7.52768e-70	2.19171e-67	-1.94988
Calcoco2	-17.465	2.64786e-68	7.36924e-66	-1.88237
Nxn	-16.9521	1.8557e-64	4.81085e-62	-1.65357
Swt1	-16.6794	1.85041e-62	4.66921e-60	-1.79454
Mapt	-16.5461	1.70855e-61	4.19926e-59	-3.27387
Arf5	-16.4905	4.29344e-61	1.04171e-58	-1.04726
Dppa2	-16.3018	9.57645e-60	2.21017e-57	-1.55494
2810474O19Rik	-16.0648	4.50344e-58	9.91018e-56	-1.16417
Pla2g1b	-15.8768	9.1788e-57	1.97294e-54	-2.38718
Stard3nl	-15.6071	6.50915e-55	1.28318e-52	-2.73912
Snhg6	-15.59	8.51457e-55	1.64427e-52	-1.27131
Rnf17	-15.5219	2.46725e-54	4.66928e-52	-1.60126
Ggct	-15.2249	2.41818e-52	4.35849e-50	-2.08348
Cited2	-14.9224	2.35562e-50	3.91053e-48	-1.66512
Atp6v1e1	-14.8825	4.28336e-50	6.86971e-48	-1.08606
Fblim1	-14.0359	9.40306e-45	1.35842e-42	-2.1404
Ppdpf	-14.0321	9.92351e-45	1.42275e-42	-1.21297
Hmga1	-13.8457	1.3499e-43	1.86473e-41	-2.64403
Bcam	-13.7444	5.50259e-43	7.49183e-41	-2.50204
Tada3	-13.6525	1.95079e-42	2.59991e-40	-1.47279
Mthfd2	-13.6354	2.46539e-42	3.24011e-40	-1.4111
Mpc1	-13.4871	1.86168e-41	2.38056e-39	-1.23463
Laptm5	-13.237	5.36406e-40	6.46592e-38	-1.53295
Ppp1r14d	-13.2362	5.42405e-40	6.49685e-38	-2.00588
Lamtor3	-13.2319	5.74328e-40	6.83594e-38	-1.99683
Id3	-13.2078	7.90929e-40	9.35521e-38	-1.15473
Tex261	-13.0869	3.91253e-39	4.57066e-37	-1.26555
Mtpn	-13.0706	4.84641e-39	5.62689e-37	-1.21594
Pdia4	-12.8901	5.11913e-38	5.66547e-36	-1.10273
Cth	-12.8579	7.76657e-38	8.44726e-36	-1.08196
Psap	-12.748	3.19995e-37	3.42141e-35	-1.52331
Chka	-12.6447	1.19651e-36	1.23065e-34	-1.93749
Gc	-12.6362	1.33268e-36	1.3633e-34	-7.0122
Sfn	-12.6057	1.96547e-36	1.99981e-34	-1.88569
Dusp14	-12.4144	2.18213e-35	2.17351e-33	-2.4364
Tex19.1	-12.3474	5.03366e-35	4.96157e-33	-1.37966
Cobl	-12.3462	5.10636e-35	5.00714e-33	-1.53549
Sh3bp1	-12.0611	1.69422e-33	1.57173e-31	-2.66743
AA467197	-11.9936	3.83931e-33	3.45995e-31	-5.29189
Tead2	-11.8174	3.17313e-32	2.75466e-30	-1.33318
Ubd	-11.7018	1.24847e-31	1.05952e-29	-7.02586
Lpcat3	-11.6679	1.86054e-31	1.5719e-29	-1.20316
Mfge8	-11.6566	2.12264e-31	1.77747e-29	-1.45173
Cyb5r1	-11.4652	1.97334e-30	1.58917e-28	-1.71104
Aldh1l1	-11.3513	7.30855e-30	5.78721e-28	-2.83976
Tjp2	-11.3239	9.99179e-30	7.84625e-28	-1.70429
Hes1	-11.2969	1.35945e-29	1.06312e-27	-1.61375
Arl3	-11.0776	1.61077e-28	1.20967e-26	-1.27769
1500009L16Rik	-10.9871	4.40967e-28	3.27267e-26	-1.59778
Fabp5	-10.9609	5.89366e-28	4.27347e-26	-2.45556
Rgcc	-10.9118	1.01272e-27	7.25972e-26	-3.3376
Pcna	-10.8211	2.7338e-27	1.90912e-25	-1.4026
Pop4	-10.7958	3.60201e-27	2.497e-25	-1.51538
Calu	-10.765	5.03648e-27	3.47867e-25	-1.03896
Pcolce	-10.757	5.49074e-27	3.77863e-25	-2.17774
Trh	-10.6046	2.83624e-26	1.9034e-24	-1.33288
Mid1	-10.5362	5.88374e-26	3.89335e-24	-3.53379
Pusl1	-10.3614	3.71462e-25	2.39113e-23	-1.99985
Dusp11	-10.3201	5.71352e-25	3.62847e-23	-1.03909
Rasgrp2	-10.2587	1.08177e-24	6.80149e-23	-1.73694
Nme7	-10.2216	1.58768e-24	9.94928e-23	-2.26433
Slc1a5	-10.1031	5.35362e-24	3.28952e-22	-1.5308
Aqp3	-10.0634	8.02053e-24	4.86502e-22	-1.01022
Nomo1	-9.9873	1.73238e-23	1.04412e-21	-1.457
Ak4	-9.9503	2.5143e-23	1.50104e-21	-1.45944
2410018L13Rik	-9.78177	1.34839e-22	7.80374e-21	-3.00342
Tet2	-9.76899	1.52964e-22	8.82575e-21	-1.0888
Rpgrip1	-9.76287	1.62496e-22	9.34724e-21	-2.42828
Suclg2	-9.71616	2.57308e-22	1.47562e-20	-1.39779
Haus4	-9.67792	3.7424e-22	2.10163e-20	-1.00212
Tia1	-9.44931	3.4106e-21	1.87632e-19	-1.25077
Insig1	-9.37706	6.78364e-21	3.65756e-19	-1.35004
Mrpl27	-9.23176	2.6621e-20	1.39172e-18	-1.11596
Csnk1e	-9.21052	3.24553e-20	1.69206e-18	-1.1514
Miip	-9.17758	4.40905e-20	2.2736e-18	-2.46947
Gcdh	-9.12351	7.2732e-20	3.69022e-18	-1.59727
Ubn2	-9.12271	7.32681e-20	3.6976e-18	-1.02404
Galnt1	-9.0881	1.00787e-19	5.07287e-18	-1.16071
Hap1	-8.96444	3.11854e-19	1.51718e-17	-2.07461
Cdk5rap1	-8.95907	3.27423e-19	1.58884e-17	-2.38701
Nod1	-8.88722	6.26579e-19	2.9645e-17	-5.85609
Rasip1	-8.86398	7.72053e-19	3.62559e-17	-2.63082
Hmces	-8.79424	1.44021e-18	6.64781e-17	-1.15695
Cyct	-8.77184	1.75771e-18	8.03496e-17	-2.55644
Anxa11	-8.7233	2.70208e-18	1.22925e-16	-1.12787
Aplp1	-8.56985	1.03624e-17	4.59903e-16	-1.41853
Foxd1	-8.54689	1.2645e-17	5.57825e-16	-2.27654
Tmem40	-8.54395	1.29715e-17	5.70898e-16	-3.23224
Paip1	-8.5186	1.61491e-17	7.07458e-16	-1.29242
Ly75	-8.46907	2.47364e-17	1.07125e-15	-2.47417
Palm3	-8.45654	2.75438e-17	1.18739e-15	-1.45569
Znrf2	-8.45614	2.76379e-17	1.18874e-15	-1.08906
Tex264	-8.43601	3.28365e-17	1.39648e-15	-1.11123
Mras	-8.42411	3.63502e-17	1.53899e-15	-1.15486
Mns1	-8.40995	4.10198e-17	1.72895e-15	-1.43694
Aim2	-8.38588	5.03494e-17	2.1081e-15	-1.382
Tmx2	-8.21364	2.14577e-16	8.69567e-15	-1.31444
Atp6v1h	-8.17246	3.02153e-16	1.21665e-14	-1.09038
Dlgap3	-8.0387	9.07936e-16	3.57973e-14	-1.84225
Hist2h2ac	-8.03067	9.69439e-16	3.81427e-14	-3.85458
Rbm4b	-8.00461	1.19848e-15	4.68622e-14	-1.11688
Plpp1	-7.95639	1.77136e-15	6.85541e-14	-1.26802
Lpin1	-7.87304	3.46138e-15	1.31276e-13	-1.3293
Gpx2	-7.87272	3.4702e-15	1.31347e-13	-1.48446
Nynrin	-7.87244	3.47794e-15	1.31377e-13	-1.08423
1500011K16Rik	-7.86229	3.77164e-15	1.41905e-13	-1.00339
Pi4k2a	-7.65549	1.92582e-14	6.86369e-13	-1.46625
Acaa1a	-7.57261	3.65793e-14	1.28197e-12	-1.61688
Cyba	-7.56378	3.91523e-14	1.36456e-12	-1.17595
Magi1	-7.478	7.54615e-14	2.56393e-12	-2.19749
Ankrd35	-7.42139	1.15901e-13	3.88906e-12	-2.4643
Immp1l	-7.41952	1.17549e-13	3.93738e-12	-1.00971
Zfp534	-7.38749	1.49628e-13	4.97666e-12	-1.02171
Tspo	-7.37237	1.67622e-13	5.56533e-12	-1.41946
Slc25a20	-7.32709	2.35198e-13	7.70091e-12	-1.42338
Smim10l1	-7.31758	2.52474e-13	8.23807e-12	-1.25616
Cxxc5	-7.28277	3.2703e-13	1.05256e-11	-1.07051
Pigx	-7.25536	4.00597e-13	1.2699e-11	-1.18258
Galnt6	-7.18542	6.70031e-13	2.09246e-11	-1.38066
Me1	-7.17483	7.23958e-13	2.25715e-11	-1.11827
C78283	-7.15207	8.54759e-13	2.63888e-11	-6.79603
Rnd3	-7.0616	1.64594e-12	5.00795e-11	-1.052
Tgoln1	-7.02512	2.13885e-12	6.43526e-11	-1.06175
Tlx2	-7.0102	2.3798e-12	7.09257e-11	-3.21922
Gys1	-6.9689	3.19427e-12	9.43083e-11	-1.36937
Hal	-6.91081	4.81883e-12	1.39872e-10	-4.03532
Scarb1	-6.88062	5.95944e-12	1.72187e-10	-1.4066
Ptprf	-6.83968	7.93725e-12	2.2794e-10	-1.32655
Smarcd3	-6.79571	1.07778e-11	3.05803e-10	-3.7362
Glb1	-6.76309	1.35081e-11	3.77051e-10	-1.07825
Tunar	-6.74236	1.55835e-11	4.31797e-10	-2.35274
Whamm	-6.67918	2.40284e-11	6.53357e-10	-1.10389
Tmem209	-6.63255	3.29935e-11	8.85377e-10	-1.32353
Smim8	-6.63239	3.30291e-11	8.85377e-10	-1.41646
Prelid2	-6.61679	3.67069e-11	9.798e-10	-1.58249
Dynlt1a	-6.53878	6.20247e-11	1.62804e-09	-2.27398
Ivns1abp	-6.49871	8.10113e-11	2.11176e-09	-1.89184
Hmgn5	-6.48888	8.64748e-11	2.2449e-09	-1.10539
Pdxdc1	-6.4828	9.0038e-11	2.32783e-09	-1.56789
Dusp9	-6.46151	1.03663e-10	2.66551e-09	-1.06318
Slc45a4	-6.45017	1.11723e-10	2.85339e-09	-1.31832
Scnm1	-6.40637	1.49027e-10	3.75046e-09	-1.10229
Dpysl3	-6.38055	1.76457e-10	4.39401e-09	-3.07637
Man2a1	-6.36861	1.90748e-10	4.72501e-09	-1.16539
Krt42	-6.36646	1.93438e-10	4.78537e-09	-2.64343
Aurkc	-6.36551	1.94645e-10	4.80895e-09	-2.5818
Gm13580	-6.36304	1.97798e-10	4.88048e-09	-2.35353
Mfap1b	-6.35202	2.12506e-10	5.22974e-09	-1.40279
Nkx6-2	-6.33861	2.31844e-10	5.6688e-09	-1.59237
Trim44	-6.2448	4.24351e-10	1.01914e-08	-1.05728
Pradc1	-6.1932	5.89568e-10	1.39644e-08	-1.2127
Cdc7	-6.17772	6.50348e-10	1.53082e-08	-2.21755
Rerg	-6.15647	7.43832e-10	1.74436e-08	-3.20524
Porcn	-6.10467	1.03013e-09	2.37456e-08	-1.18385
Slain2	-6.04997	1.44877e-09	3.30337e-08	-1.12767
Ptges	-6.02788	1.6612e-09	3.76506e-08	-2.90546
Rhox5	-6.01822	1.7635e-09	3.97785e-08	-2.33529
Hpcal1	-5.98579	2.15341e-09	4.82288e-08	-1.82903
Gm20939	-5.97696	2.27342e-09	5.07964e-08	-2.24912
Ccdc93	-5.94784	2.71712e-09	6.02832e-08	-2.22284
Obox6	-5.89969	3.64176e-09	8.02333e-08	-3.82505
Slmap	-5.89118	3.83448e-09	8.39902e-08	-1.12988
Mocs2	-5.88016	4.09872e-09	8.95708e-08	-1.01509
Gm26564	-5.84165	5.16874e-09	1.11793e-07	-1.35
Gstp2	-5.82764	5.62161e-09	1.21034e-07	-1.22256
Klhl3	-5.82275	5.78878e-09	1.24209e-07	-1.97185
Cep19	-5.81646	6.01063e-09	1.28678e-07	-2.34979
Arl8a	-5.80532	6.42425e-09	1.37068e-07	-1.14671
Slc9a3r2	-5.75686	8.56916e-09	1.8019e-07	-1.52273
Sec61a2	-5.75416	8.70751e-09	1.82694e-07	-1.29976
Ankrd26	-5.71409	1.10291e-08	2.28615e-07	-1.26788
Wiz	-5.68127	1.33699e-08	2.7354e-07	-1.3032
Kazn	-5.65453	1.5627e-08	3.15963e-07	-1.37915
Slc24a5	-5.63571	1.74334e-08	3.50986e-07	-3.07337
Itga5	-5.55849	2.72119e-08	5.37369e-07	-1.93916
Pitrm1	-5.55837	2.72305e-08	5.37369e-07	-1.00568
Rgs19	-5.55033	2.85125e-08	5.6033e-07	-1.49693
Pygb	-5.54142	3.00025e-08	5.86835e-07	-1.14628
Ttc9c	-5.52296	3.33333e-08	6.47673e-07	-1.01965
Ggps1	-5.47884	4.28127e-08	8.23404e-07	-1.23351
Saysd1	-5.47709	4.32382e-08	8.30744e-07	-3.92191
Ociad2	-5.43189	5.57599e-08	1.05631e-06	-1.97085
Eefsec	-5.40806	6.37113e-08	1.19974e-06	-1.11102
Tfap2c	-5.39147	6.98841e-08	1.30946e-06	-1.31502
Lgmn	-5.39063	7.02098e-08	1.31426e-06	-1.37688
Gaa	-5.35387	8.60922e-08	1.59111e-06	-1.76165
Smtnl2	-5.35105	8.74472e-08	1.613e-06	-1.00567
Pcyt2	-5.3376	9.41857e-08	1.72887e-06	-1.04287
Snapc1	-5.31894	1.04374e-07	1.9048e-06	-1.27177
Dock5	-5.31846	1.04648e-07	1.90797e-06	-1.29858
Stra8	-5.31317	1.07734e-07	1.96046e-06	-2.47864
Camk2n1	-5.31086	1.09108e-07	1.98103e-06	-4.41625
St14	-5.30879	1.10353e-07	2.00042e-06	-1.81609
Sox11	-5.28055	1.288e-07	2.31046e-06	-1.86245
Slc9b1	-5.27883	1.30008e-07	2.32992e-06	-1.59493
Mep1b	-5.2638	1.41111e-07	2.51699e-06	-2.09212
Dmtn	-5.22278	1.7626e-07	3.11168e-06	-2.03151
Tcf12	-5.22166	1.77324e-07	3.12755e-06	-1.011
Map7	-5.21195	1.86861e-07	3.27418e-06	-1.30839
Clmp	-5.19326	2.06648e-07	3.60113e-06	-1.40117
Zfp746	-5.16174	2.44659e-07	4.20631e-06	-1.35462
Ing3	-5.16171	2.44711e-07	4.20631e-06	-1.0333
Cpt1a	-5.13962	2.75289e-07	4.68511e-06	-1.05102
Atp9a	-5.11953	3.06295e-07	5.18482e-06	-1.34242
Ldah	-5.11901	3.07136e-07	5.19441e-06	-1.30002
Elovl7	-5.11663	3.11047e-07	5.23715e-06	-3.57942
Olig2	-5.10461	3.31473e-07	5.5463e-06	-7.67434
Fndc3b	-5.09295	3.52525e-07	5.86252e-06	-2.27873
Rara	-5.08118	3.75101e-07	6.21609e-06	-1.28926
Tmed4	-5.06737	4.03344e-07	6.63764e-06	-1.06421
Zfp800	-5.01108	5.41266e-07	8.79268e-06	-1.52113
S100a6	-4.96282	6.94787e-07	1.11525e-05	-3.31431
Smkr-ps	-4.9438	7.66152e-07	1.22255e-05	-1.91386
Fryl	-4.93946	7.83388e-07	1.249e-05	-1.02367
Fam129a	-4.93747	7.91419e-07	1.26074e-05	-1.51
Sec24c	-4.93719	7.9255e-07	1.26148e-05	-1.34978
Lrrc31	-4.89761	9.70112e-07	1.5274e-05	-2.26938
Hist1h2ab	-4.87624	1.08126e-06	1.69535e-05	-3.87689
Tmem138	-4.87425	1.09222e-06	1.71111e-05	-1.02141
N4bp2	-4.85591	1.19835e-06	1.87118e-05	-1.00946
Gprc5a	-4.83972	1.30024e-06	2.01862e-05	-2.69495
Psmb10	-4.81605	1.46431e-06	2.26037e-05	-1.07197
Aldh18a1	-4.77526	1.79471e-06	2.75466e-05	-1.25235
G430049J08Rik	-4.77065	1.83633e-06	2.80715e-05	-5.14825
Ccnd2	-4.74383	2.09711e-06	3.18011e-05	-5.48949
Dnmt3a	-4.73934	2.14418e-06	3.24369e-05	-1.35428
Tesc	-4.73763	2.16235e-06	3.26857e-05	-2.64952
Tgm1	-4.72712	2.27723e-06	3.43125e-05	-2.59545
Dclk3	-4.72505	2.30053e-06	3.45263e-05	-2.23264
Tenm3	-4.70691	2.51497e-06	3.75066e-05	-1.42057
5730507C01Rik	-4.69549	2.65964e-06	3.95083e-05	-2.3736
Rnf13	-4.68324	2.82376e-06	4.17497e-05	-1.22353
Col9a2	-4.67854	2.88918e-06	4.26836e-05	-2.52393
Cd47	-4.638	3.51792e-06	5.14502e-05	-1.97519
Hist1h2bj	-4.63223	3.61741e-06	5.28236e-05	-2.61604
Plcg2	-4.62054	3.82748e-06	5.56337e-05	-1.16732
Ahcy	-4.58003	4.64898e-06	6.6653e-05	-1.96558
Lamb1	-4.57785	4.69787e-06	6.72011e-05	-2.24269
Acacb	-4.56603	4.97047e-06	7.07264e-05	-1.71564
Shisa8	-4.56313	5.03975e-06	7.16046e-05	-1.1377
Coq2	-4.54809	5.41358e-06	7.65138e-05	-1.16452
Gm2694	-4.54112	5.5955e-06	7.87322e-05	-2.68021
Sh3d19	-4.52597	6.01203e-06	8.40928e-05	-1.69486
Cap2	-4.52517	6.03469e-06	8.42853e-05	-3.23959
Pot1a	-4.51331	6.38224e-06	8.86813e-05	-1.6447
Zfp157	-4.5118	6.42791e-06	8.91196e-05	-1.32552
Slc16a6	-4.50341	6.68725e-06	9.25796e-05	-1.29567
Ddit4	-4.50186	6.73627e-06	9.319e-05	-1.85388
Cand2	-4.49736	6.88025e-06	9.49735e-05	-2.10263
Adi1	-4.47397	7.6782e-06	0.000105297	-1.58141
Foxp1	-4.45948	8.21573e-06	0.000111617	-2.13586
Mpped2	-4.44647	8.72913e-06	0.000117999	-1.16686
Nnmt	-4.38063	1.18338e-05	0.000157603	-3.08018
Map7d2	-4.3776	1.19991e-05	0.000159468	-1.50059
Myl4	-4.37359	1.22222e-05	0.00016232	-1.7825
Zfp422	-4.36436	1.27498e-05	0.000168734	-1.72702
Ngfr	-4.35242	1.34643e-05	0.000177446	-2.23489
Snhg11	-4.32803	1.50448e-05	0.000197177	-1.17439
Olig1	-4.30209	1.69194e-05	0.00022022	-26.1494
Fgf17	-4.29059	1.78197e-05	0.000231619	-3.5113
Bicd1	-4.25856	2.05744e-05	0.000264877	-2.35675
Rac2	-4.25256	2.11343e-05	0.000271717	-6.06572
Pla2g12a	-4.24985	2.13912e-05	0.00027446	-1.43429
Pdk3	-4.24213	2.21405e-05	0.000283882	-1.03405
Lrrc8d	-4.23266	2.30939e-05	0.00029451	-1.06255
Zfp600	-4.21663	2.4798e-05	0.000315603	-1.57602
Anxa1	-4.20597	2.59967e-05	0.00032953	-3.19104
Mapk7	-4.19717	2.70265e-05	0.000341668	-1.17856
Pcyt1b	-4.19423	2.73799e-05	0.000345904	-1.20311
Tbc1d1	-4.15846	3.20395e-05	0.000402088	-1.02259
Borcs7	-4.12297	3.74011e-05	0.000465975	-1.13156
Accsl	-4.12218	3.75306e-05	0.00046728	-1.28467
Saa3	-4.12202	3.75565e-05	0.000467296	-1.54
Mcm8	-4.10455	4.05096e-05	0.000499769	-1.52491
Plxna1	-4.10042	4.12408e-05	0.000507466	-1.35515
Ston2	-4.09942	4.14185e-05	0.00050866	-1.44869
Slc41a3	-4.08331	4.43991e-05	0.000541052	-1.97416
Fam81a	-4.08223	4.46049e-05	0.00054286	-1.08725
Ssx2ip	-4.07308	4.63949e-05	0.000562836	-1.10128
S100a1	-4.06139	4.87823e-05	0.000589154	-1.89197
Cars2	-4.06043	4.89822e-05	0.000591192	-1.07686
Slc27a3	-4.05263	5.06444e-05	0.000610086	-1.40344
Sycp3	-4.04842	5.15655e-05	0.000618819	-2.20389
Rab11fip5	-4.04113	5.31932e-05	0.000637947	-1.1217
Bpgm	-4.03521	5.45542e-05	0.000652616	-1.10442
Zfp398	-4.01444	5.95875e-05	0.000707905	-2.2518
Gm21887	-4.00652	6.16196e-05	0.000729301	-1.73252
Ripk3	-4.00095	6.30884e-05	0.000745286	-1.10432
Dazl	-3.9772	6.97318e-05	0.000816126	-1.78239
Arap2	-3.96932	7.20777e-05	0.000842018	-1.87943
Hist1h3c	-3.94422	8.00614e-05	0.000926138	-1.17398
B930036N10Rik	-3.94115	8.10909e-05	0.000936331	-1.29087
4930503L19Rik	-3.9332	8.3824e-05	0.000964944	-1.56114
Slc22a17	-3.89361	9.87639e-05	0.00112259	-2.9721
Zbtb12	-3.89321	9.89261e-05	0.00112363	-1.02953
Zfp951	-3.86636	0.000110474	0.001243	-2.20318
Braf	-3.85056	0.000117848	0.00131813	-1.21623
Bcl2l12	-3.79124	0.000149897	0.00165605	-1.06553
Gm2a	-3.75305	0.000174699	0.00189902	-1.50681
Gadd45a	-3.72834	0.000192747	0.00207611	-1.33002
BC049715	-3.72396	0.000196121	0.00211006	-2.26204
Glrx	-3.72297	0.000196895	0.00211598	-1.71946
Zfp637	-3.71473	0.00020342	0.0021741	-1.38938
Fbxo18	-3.7016	0.000214243	0.00227655	-1.641
A2m	-3.69929	0.0002162	0.00229606	-3.20413
Trim12a	-3.69551	0.000219442	0.00232564	-25.9665
Greb1	-3.69229	0.000222242	0.00234968	-3.93934
Capn1	-3.67387	0.000238903	0.00250902	-1.17641
Cnep1r1	-3.66898	0.000243523	0.00255469	-1.00177
Pyroxd1	-3.64355	0.000268899	0.00279764	-1.18043
Cpsf4l	-3.61936	0.000295328	0.0030508	-1.92431
Rap2a	-3.59716	0.000321706	0.00330627	-1.10215
Ppt2	-3.56784	0.000359934	0.0036642	-1.50457
Cebpb	-3.56629	0.000362071	0.00368002	-1.13268
Frmd4b	-3.56514	0.000363667	0.00369228	-1.18421
Atp6v0e2	-3.55288	0.000381035	0.00384592	-2.90899
Rmi2	-3.54604	0.000391068	0.0039325	-1.8066
Gm14295	-3.54011	0.000399959	0.0040155	-2.07115
Rnf6	-3.53112	0.000413805	0.00413696	-1.07067
Saraf	-3.51027	0.00044765	0.00442853	-1.12015
P2rx4	-3.49989	0.000465455	0.00458549	-1.36744
Rasa4	-3.48783	0.000486954	0.00478236	-1.41456
Pou3f1	-3.48385	0.00049425	0.00484145	-1.61573
Tmbim1	-3.47315	0.000514386	0.00502309	-1.19489
Mex3a	-3.46293	0.000534335	0.00518579	-1.12029
Lrrfip1	-3.45453	0.00055125	0.00533354	-1.38784
Mbnl1	-3.43348	0.000595876	0.00570985	-1.31603
Fcgrt	-3.42597	0.000612619	0.00585842	-1.58474
Hoxa7	-3.39613	0.00068347	0.0064641	-2.58303
Il34	-3.38292	0.000717204	0.00675614	-1.54596
Htra1	-3.37679	0.000733371	0.00688104	-1.4381
Akap7	-3.37599	0.000735495	0.00689755	-1.03741
Vax2	-3.37369	0.000741688	0.00695218	-3.60381
Pgm2	-3.36851	0.000755745	0.0070695	-1.8108
Cep350	-3.36358	0.000769383	0.00718332	-1.0709
Pnp2	-3.3495	0.000809586	0.00752525	-6.60223
D130040H23Rik	-3.33983	0.000838301	0.00776927	-1.6858
Kdm7a	-3.33088	0.000865729	0.00798437	-2.103
Erbb3	-3.32976	0.0008692	0.00800079	-1.28176
Tmem106c	-3.32515	0.000883718	0.00812256	-2.891
Fam178b	-3.26646	0.001089	0.00977019	-1.01363
Gpc4	-3.26551	0.00109268	0.0097934	-1.38029
Sacs	-3.26388	0.00109899	0.00983838	-1.14462

## Sheet: d0_C3H_vs_B6_positive
C3H_names	C3H_scores	C3H_pvals	C3H_pvals_adj	C3H_logfoldchanges
Gm10260	38.1396	0	0	7.59311
Stmn1	37.7679	0	0	2.60178
Ly6e	37.0221	5.05722e-300	1.19635e-296	3.86696
1700097N02Rik	35.9578	3.81834e-283	8.02913e-280	3.4937
Meg3	30.8868	1.79666e-209	3.09108e-206	4.50422
Ipp	29.3837	8.86458e-190	1.39802e-186	5.41201
Glo1	28.5898	9.00769e-180	1.06544e-176	1.71364
Eif2s3y	25.7967	9.65404e-147	9.61594e-144	3.64499
Cstb	25.5209	1.15529e-143	1.04113e-140	1.7991
H2afx	24.2806	3.14385e-130	2.58684e-127	1.50337
Pigp	23.1181	3.04342e-118	1.98609e-115	2.17135
Rpl39l	22.6739	8.10598e-114	5.11352e-111	2.63507
Ddx3y	20.1869	1.27638e-90	6.19371e-88	3.1272
Kcnq1ot1	19.8936	4.62767e-88	2.18946e-85	1.40611
Psmg4	19.6211	1.0212e-85	4.49447e-83	1.45416
Vim	19.3522	1.95375e-83	8.03797e-81	1.52308
Cd63	19.2247	2.30086e-82	9.07161e-80	1.03523
Rbmxl2	18.8941	1.27468e-79	4.55157e-77	1.16099
L1td1	18.6009	3.15904e-77	1.04886e-74	1.13443
Hsd17b14	17.5675	4.3724e-69	1.25375e-66	2.03122
Trappc13	17.5622	4.79635e-69	1.35479e-66	1.36127
Cbr3	16.6324	4.05854e-62	1.01063e-59	2.10125
Ooep	16.449	8.53084e-61	2.04362e-58	1.04625
Phf11d	16.3417	4.98387e-60	1.16444e-57	2.23624
Nefl	16.2235	3.44008e-59	7.75043e-57	2.48423
Folr1	16.025	8.55318e-58	1.86056e-55	1.15012
Ktn1	15.8761	9.27829e-57	1.97294e-54	1.0665
Gm26870	15.6974	1.57636e-55	3.24267e-53	3.96451
Zfp593	15.6251	4.91289e-55	9.99746e-53	1.24573
Ciapin1	15.6214	5.20323e-55	1.04757e-52	1.0292
Dnah8	15.5456	1.70552e-54	3.2603e-52	2.82295
Baiap2l1	15.4057	1.49944e-53	2.75504e-51	5.86149
1700029P11Rik	15.0462	3.65879e-51	6.23807e-49	1.82114
2410141K09Rik	14.9135	2.69216e-50	4.43036e-48	2.0207
Lgals3	14.7054	5.94912e-49	9.38226e-47	2.53916
1190007I07Rik	14.2829	2.79698e-46	4.21062e-44	1.35676
Rpl10l	13.9842	1.94567e-44	2.7479e-42	1.50632
S100a10	13.4452	3.2864e-41	4.11889e-39	1.20235
Echdc2	13.3557	1.0979e-40	1.36696e-38	1.12592
Hebp1	13.3508	1.17246e-40	1.45025e-38	2.15593
Fgfbp1	13.2403	5.13607e-40	6.23078e-38	4.08629
Gm26754	12.8761	6.1379e-38	6.75347e-36	6.38457
H2-Eb1	12.8701	6.63448e-38	7.25767e-36	4.16197
Phf20	12.6631	9.46367e-37	1.00618e-34	1.11911
Myof	12.6606	9.7757e-37	1.03355e-34	4.09434
Plk4	12.6574	1.01802e-36	1.07033e-34	1.34042
Nefm	12.6558	1.03886e-36	1.08621e-34	3.81589
Flywch1	12.6036	2.0167e-36	2.04097e-34	2.0014
Rdm1	12.5688	3.13257e-36	3.1534e-34	1.46557
Psme4	12.4935	8.10575e-36	8.11647e-34	1.00651
Mcts2	12.1942	3.3367e-34	3.18924e-32	1.12083
Oxct1	12.0224	2.71024e-33	2.46593e-31	1.30862
Crxos	11.9955	3.74998e-33	3.39561e-31	3.45613
Egln1	11.9559	6.04706e-33	5.3728e-31	1.31243
Pglyrp1	11.7238	9.62161e-32	8.20221e-30	1.96647
Smtnl1	11.6587	2.07073e-31	1.74171e-29	1.27387
1110008L16Rik	11.6391	2.60903e-31	2.16561e-29	1.2141
Thg1l	11.5565	6.84142e-31	5.58077e-29	1.58689
Platr17	11.5329	9.00977e-31	7.28675e-29	1.10174
Adat2	11.4201	3.3197e-30	2.63972e-28	1.29693
Dnmt3l	11.2409	2.56713e-29	1.9992e-27	1.55696
Hbegf	11.0886	1.42544e-28	1.07476e-26	1.87468
Wdfy1	10.9821	4.65934e-28	3.44446e-26	2.6877
Idh1	10.9051	1.08949e-27	7.78063e-26	1.02864
Renbp	10.6627	1.52044e-26	1.03134e-24	1.02792
Gss	10.6348	2.05324e-26	1.38777e-24	1.29916
Eif3j2	10.5598	4.57548e-26	3.05975e-24	3.58997
Anxa4	10.3888	2.78786e-25	1.80069e-23	2.24896
Aox3	10.325	5.43179e-25	3.46117e-23	3.0935
Mta3	10.0704	7.4665e-24	4.55818e-22	1.28831
Fkbp11	9.65481	4.69038e-22	2.62619e-20	1.28461
Map1b	9.42556	4.27811e-21	2.33998e-19	1.19739
Crygd	9.37432	6.9625e-21	3.74333e-19	3.83494
Mnd1	9.23407	2.60535e-20	1.36962e-18	1.69605
Myef2	9.13162	6.74799e-20	3.4422e-18	1.21863
D5Ertd605e	9.12506	7.16976e-20	3.64752e-18	2.56661
Uty	9.06964	1.19415e-19	5.96285e-18	3.2686
Gm26825	9.04891	1.44405e-19	7.13541e-18	3.22297
Ddx58	9.01955	1.8887e-19	9.30824e-18	1.17886
Lrrc42	8.97021	2.95945e-19	1.4435e-17	1.00977
Lrrc6	8.80852	1.26807e-18	5.86754e-17	7.07952
Lrrc34	8.64062	5.59063e-18	2.51313e-16	1.16399
Dnmt3b	8.60243	7.80453e-18	3.48351e-16	1.12556
Vangl1	8.53384	1.41569e-17	6.21622e-16	1.06532
Car2	8.48737	2.11366e-17	9.21684e-16	2.43908
Ephx2	8.45021	2.9078e-17	1.24502e-15	1.14328
D630023F18Rik	8.43493	3.31396e-17	1.4062e-15	2.2059
Klhl13	8.2843	1.18803e-16	4.87712e-15	2.14503
Gm10093	8.04698	8.48624e-16	3.35286e-14	3.75966
Hspb11	7.86591	3.66413e-15	1.38135e-13	1.15039
Rbms2	7.83779	4.58563e-15	1.71847e-13	1.00244
Lpcat1	7.80882	5.77254e-15	2.12954e-13	1.2708
Shf	7.77059	7.81234e-15	2.85422e-13	1.18286
Adam23	7.66786	1.7489e-14	6.2449e-13	2.56212
Trim2	7.65119	1.99129e-14	7.08368e-13	1.60873
Mirg	7.62171	2.50341e-14	8.839e-13	3.69821
Nudt9	7.43058	1.08125e-13	3.64106e-12	1.02246
Plk2	7.43014	1.08484e-13	3.64664e-12	1.22076
Lefty1	7.4157	1.20987e-13	4.04538e-12	1.96119
1700013H16Rik	7.3559	1.89647e-13	6.26366e-12	1.78663
Plekha4	7.30843	2.70274e-13	8.78856e-12	1.4625
Vcpkmt	7.28989	3.102e-13	1.0018e-11	1.50556
Stmn3	7.25345	4.06289e-13	1.28364e-11	1.90147
Pgc	7.16592	7.72656e-13	2.40107e-11	1.35254
Gsta3	7.11484	1.12047e-12	3.42013e-11	1.4504
Rbm45	7.01947	2.22714e-12	6.67965e-11	1.9422
Cd59a	6.93504	4.06098e-12	1.18969e-10	2.83482
Lefty2	6.91547	4.66321e-12	1.35885e-10	1.42635
Ebf1	6.86029	6.87233e-12	1.9826e-10	2.55951
Liph	6.85631	7.06637e-12	2.03548e-10	3.04504
Klf6	6.73667	1.62057e-11	4.48382e-10	1.56995
Mest	6.67138	2.53406e-11	6.86082e-10	1.07647
Khdc3	6.49807	8.13547e-11	2.1178e-09	1.75243
Hmga2	6.42614	1.30884e-10	3.3159e-09	1.50662
Ccnb1ip1	6.41691	1.39067e-10	3.51851e-09	1.92501
Dclk2	6.4072	1.48213e-10	3.73992e-09	2.54109
Bag3	6.2524	4.04203e-10	9.71987e-09	1.91654
Adrb3	6.24408	4.26299e-10	1.02252e-08	1.29593
Acaa2	6.19693	5.75734e-10	1.3671e-08	1.27934
3110002H16Rik	6.1961	5.78797e-10	1.37265e-08	1.53031
Psma8	6.18054	6.38816e-10	1.50743e-08	1.4879
Pcna-ps2	6.14668	7.91191e-10	1.84173e-08	4.87361
Cdh20	6.14497	7.99765e-10	1.85941e-08	4.47886
Apobec2	6.03652	1.57475e-09	3.5777e-08	1.34328
Rcn3	5.86409	4.51614e-09	9.83522e-08	1.43045
Bmp4	5.67976	1.34886e-08	2.75671e-07	1.86997
Zp3	5.67407	1.39446e-08	2.83657e-07	1.47394
Ndrg1	5.67395	1.39543e-08	2.83657e-07	2.41049
L2hgdh	5.64128	1.68786e-08	3.40179e-07	1.35696
Akr1b8	5.57508	2.47415e-08	4.89784e-07	1.38913
Tulp4	5.45807	4.81337e-08	9.20132e-07	1.3829
Hist1h2bc	5.41208	6.22976e-08	1.17546e-06	2.03473
Ushbp1	5.40535	6.46805e-08	1.21678e-06	4.80293
Hltf	5.3193	1.04169e-07	1.90289e-06	1.19037
Ankrd33b	5.28421	1.26251e-07	2.2712e-06	2.63633
Pi4k2b	5.27438	1.33207e-07	2.38273e-06	1.67953
Ccdc136	5.21195	1.86861e-07	3.27418e-06	1.68925
Hecw2	5.20989	1.88957e-07	3.305e-06	3.39339
Gk5	5.1857	2.1521e-07	3.73313e-06	1.33005
Patl2	4.92876	8.27538e-07	1.31275e-05	1.59507
Zrsr1	4.91141	9.04229e-07	1.42901e-05	1.56919
Hsd17b11	4.90258	9.45864e-07	1.49046e-05	1.46782
Fam118b	4.84429	1.27063e-06	1.9759e-05	1.0646
Pkd2	4.7985	1.59859e-06	2.46563e-05	1.72266
4930591A17Rik	4.65491	3.24119e-06	4.76238e-05	2.57748
Lef1	4.62424	3.75979e-06	5.48183e-05	1.41683
Sult6b1	4.58481	4.54401e-06	6.52964e-05	1.05472
Kifc3	4.55016	5.36062e-06	7.58219e-05	1.77158
Gng2	4.53957	5.63683e-06	7.9196e-05	2.01019
Ak7	4.44417	8.82334e-06	0.000119103	1.02293
C130073F10Rik	4.27062	1.9493e-05	0.000251985	2.45533
Cdh4	4.23314	2.30449e-05	0.000294083	2.54581
C330021F23Rik	4.19137	2.77279e-05	0.000350068	1.80742
Zbtb10	4.16984	3.04811e-05	0.00038368	1.2579
Sh3gl3	4.15452	3.25964e-05	0.000408806	1.02946
Gm26853	4.09863	4.15611e-05	0.000509595	1.24363
Tmem8	4.0925	4.2675e-05	0.000521721	1.34063
Cryge	4.09087	4.29763e-05	0.000525066	2.50476
Inpp5f	4.07853	4.53207e-05	0.000551217	3.56305
Tmem2	4.0736	4.62919e-05	0.000561947	1.07003
Rnf125	3.93642	8.27068e-05	0.000953243	1.41946
Ermard	3.90013	9.61396e-05	0.00109671	1.30829
B830012L14Rik	3.89854	9.67736e-05	0.00110213	5.96791
Tmem41a	3.8241	0.000131249	0.00146025	1.53478
Ttc39c	3.78487	0.000153787	0.00169363	1.52667
Frem2	3.75054	0.000176455	0.0019159	3.4859
Slc30a2	3.73876	0.000184929	0.00199873	1.38839
Pnma5	3.71469	0.000203452	0.0021741	1.55829
Enox1	3.65903	0.000253171	0.00264272	1.25001
Rcsd1	3.61324	0.000302398	0.00311704	6.08329
1500011B03Rik	3.57106	0.000355534	0.00362526	1.2511
St6galnac2	3.56426	0.000364883	0.00370263	1.87121
Pkd1l2	3.54723	0.000389301	0.00392098	2.23601
Lama3	3.54652	0.000390361	0.00392747	1.28322
Zfp934	3.53406	0.000409223	0.00409764	1.1568
Celf4	3.52276	0.000427071	0.00424555	1.03349
Dclre1a	3.46901	0.000522373	0.00509059	1.56866
Ube2l6	3.42513	0.000614506	0.00587054	2.13919
Cep112	3.41371	0.000640845	0.0061006	1.55931
Prps2	3.4017	0.000669692	0.0063433	1.19135
Nanos3	3.39402	0.000688754	0.00651083	1.60069
Btbd9	3.39127	0.000695691	0.00656614	1.1471
Ccdc30	3.34647	0.000818467	0.00760034	1.39225
Lurap1l	3.33629	0.000849053	0.0078497	1.68532
Wdr95	3.33314	0.000858703	0.00793117	2.49752
Fam111a	3.31528	0.000915512	0.00838628	1.46204
Ddhd1	3.31301	0.000922968	0.00845049	1.15436
BC028528	3.3014	0.000962052	0.00877015	1.59088
Gnb4	3.29447	0.000986066	0.00897609	1.5294

## Sheet: d0_CAST_vs_B6_negative
CAST_names	CAST_scores	CAST_pvals	CAST_pvals_adj	CAST_logfoldchanges
Ftl1	-41.456	0	0	-1.98098
Rps18	-41.2443	0	0	-1.31753
Rpl29	-41.1456	0	0	-2.73549
Rps2	-39.9918	0	0	-1.02652
Spp1	-38.3261	0	0	-3.13693
Gpx4	-36.8723	1.2837e-297	3.03675e-294	-1.88028
Eif2s2	-36.7628	7.24863e-296	1.52422e-292	-1.45104
Tuba1b	-36.4276	1.55925e-290	2.95088e-287	-3.26574
Hspb1	-35.8396	2.66879e-281	3.88514e-278	-1.70541
Tdgf1	-35.5289	1.75756e-276	2.37585e-273	-4.72113
Capns1	-35.3281	2.17294e-273	2.74153e-270	-2.5393
Eno1	-34.948	1.39023e-267	1.64438e-264	-2.62218
Map1lc3b	-33.4487	2.6895e-245	2.99404e-242	-2.0774
Tmsb10	-33.4326	4.607e-245	4.84375e-242	-1.09889
mt-Nd3	-31.1682	2.87625e-213	2.26804e-210	-1.61197
Sparc	-28.7946	2.50639e-182	1.3951e-179	-2.42497
Mt1	-28.1809	1.00297e-174	5.13007e-172	-1.83388
Cdc5l	-27.9013	2.5742e-171	1.24915e-168	-1.67921
Csrp2	-27.8538	9.68503e-171	4.58223e-168	-3.9913
Cenpw	-27.2682	1.01162e-163	4.35111e-161	-3.86378
Uba2	-27.1531	2.32988e-162	9.79844e-160	-1.49301
Asns	-26.7018	4.49084e-157	1.80828e-154	-1.19096
Ldhb	-26.4508	3.57557e-154	1.40974e-151	-3.85991
Gabarapl2	-26.3809	2.27062e-153	8.76969e-151	-1.07063
Nxn	-25.9577	1.48724e-148	5.4127e-146	-3.28543
Snhg6	-25.6218	8.7211e-145	3.11409e-142	-2.47379
Slc2a3	-25.573	3.04454e-144	1.067e-141	-1.65844
2001-09-01	-25.4303	1.16569e-142	3.93942e-140	-2.11141
Arl6ip1	-25.3028	2.97204e-141	9.86769e-139	-1.47604
Mylpf	-24.6971	1.1483e-134	3.62194e-132	-1.25596
Nr2c2ap	-24.6918	1.31144e-134	4.06868e-132	-2.30015
Ubxn2a	-24.2132	1.61424e-129	4.84912e-127	-1.84208
Rnf17	-24.0259	1.48991e-127	4.33792e-125	-3.19754
Atp6v1f	-23.8469	1.09059e-125	3.08052e-123	-1.31658
Myo1f	-23.6908	4.48104e-124	1.22904e-121	-7.10794
Tmem234	-23.5984	4.0023e-123	1.08205e-120	-1.88842
Trh	-22.6202	2.73984e-113	6.56347e-111	-5.38008
Wfdc2	-22.1144	2.29749e-108	5.17619e-106	-2.05806
Thyn1	-21.7922	2.75283e-105	5.92016e-103	-1.68815
Calcoco2	-21.7915	2.79584e-105	5.94509e-103	-2.32148
Bcat1	-21.372	2.43423e-101	4.79873e-99	-1.1773
Ezh2	-21.3537	3.60436e-101	7.03221e-99	-1.13273
H2afy	-20.8116	3.39812e-96	6.43094e-94	-1.27028
Grsf1	-20.7147	2.55044e-95	4.68612e-93	-1.47815
Cndp2	-20.5928	3.1822e-94	5.73554e-92	-1.75832
Brk1	-20.2265	5.72256e-91	9.93573e-89	-1.05653
Nupr1	-20.0401	2.46394e-89	4.16341e-87	-3.46106
Zfp553	-19.933	2.1066e-88	3.5281e-86	-2.26476
Strap	-19.8824	5.7816e-88	9.5145e-86	-1.03253
Nfatc2ip	-19.8307	1.61807e-87	2.63983e-85	-1.44025
Phgdh	-19.8168	2.13244e-87	3.44927e-85	-1.84424
Spint1	-19.7967	3.17605e-87	5.0938e-85	-2.05282
Cmtm7	-19.6436	6.55566e-86	1.02534e-83	-1.66043
Irf2bpl	-19.3591	1.70921e-83	2.547e-81	-1.91546
Plekhf2	-19.2457	1.53255e-82	2.26589e-80	-1.95392
Klf4	-18.9348	5.88926e-80	8.31749e-78	-1.12498
Lrpap1	-18.468	3.73584e-76	4.97893e-74	-1.49368
Cth	-18.2428	2.36213e-74	3.06187e-72	-1.507
Pfdn6	-18.1436	1.4428e-73	1.83254e-71	-1.07229
Ctsl	-18.1214	2.16018e-73	2.70737e-71	-1.26057
Cggbp1	-17.6725	6.82567e-70	8.02334e-68	-1.12474
Ostf1	-17.4217	5.65046e-68	6.4809e-66	-1.13343
Asah1	-17.3646	1.52962e-67	1.74385e-65	-1.44768
Eif3l	-17.2967	4.98402e-67	5.61443e-65	-1.07809
Cited2	-17.2288	1.61393e-66	1.79094e-64	-1.80635
Ak4	-17.21	2.23317e-66	2.45713e-64	-3.64744
Ppp1r14d	-17.1723	4.28017e-66	4.68221e-64	-2.86761
Nudt4	-17.0721	2.39449e-65	2.58947e-63	-1.02464
Gsto1	-16.9884	1.00151e-64	1.06481e-62	-1.73806
Lncenc1	-16.909	3.86366e-64	4.06221e-62	-6.37283
Smad7	-16.6841	1.71078e-62	1.74067e-60	-1.40221
Eif4a2	-16.5957	7.48672e-62	7.49662e-60	-1.16099
Elf3	-16.5871	8.63656e-62	8.60247e-60	-2.42391
Cdx1	-16.2158	3.89863e-59	3.78367e-57	-1.59119
Pgd	-16.0161	9.86121e-58	9.14821e-56	-1.31238
Aqp3	-15.985	1.6246e-57	1.49978e-55	-1.73454
Cenph	-15.9653	2.22791e-57	2.03687e-55	-1.53246
Arih2	-15.8016	3.03558e-56	2.74873e-54	-1.79001
Grhpr	-15.7451	7.4215e-56	6.65649e-54	-1.48541
Epcam	-15.6111	6.1129e-55	5.35586e-53	-1.9507
Dppa2	-15.5354	1.99905e-54	1.6965e-52	-1.29614
Sfrp1	-15.4946	3.77477e-54	3.175e-52	-1.26676
Sgk1	-15.4392	8.92013e-54	7.46963e-52	-1.30014
Ywhag	-15.2757	1.10962e-52	9.09073e-51	-1.0784
Sdf2l1	-15.2477	1.70578e-52	1.39146e-50	-3.15234
Ddt	-15.0314	4.57352e-51	3.63671e-49	-1.00705
Etnk1	-15.0227	5.21315e-51	4.12798e-49	-1.63787
Dusp14	-15.0155	5.8078e-51	4.5797e-49	-3.09014
Dcp2	-14.8698	5.17623e-50	3.98212e-48	-1.75895
Tead2	-14.7959	1.55792e-49	1.18408e-47	-1.62097
Swt1	-14.7519	2.99106e-49	2.24626e-47	-1.32142
Ppdpf	-14.7448	3.3243e-49	2.48666e-47	-1.17351
Cyb5r1	-14.71	5.55906e-49	4.10958e-47	-2.2801
Dst	-14.4211	3.81069e-47	2.73172e-45	-1.33764
Ucp2	-14.3399	1.23304e-46	8.64267e-45	-1.56451
Iqgap1	-14.3242	1.54402e-46	1.07429e-44	-1.1074
Zfhx2	-14.2623	3.75874e-46	2.5867e-44	-1.49238
Dusp11	-14.176	1.28993e-45	8.71856e-44	-1.40483
H2-M5	-14.0496	7.74272e-45	5.17777e-43	-1.90803
Nid1	-13.9737	2.25752e-44	1.49907e-42	-2.89272
Pinx1	-13.9073	5.72296e-44	3.76066e-42	-3.79296
Gc	-13.8808	8.2839e-44	5.40596e-42	-7.2218
Itpk1	-13.8546	1.19362e-43	7.76262e-42	-1.41477
Manba	-13.8293	1.69745e-43	1.10014e-41	-1.59018
Csnk1e	-13.7598	4.44632e-43	2.85243e-41	-1.76319
Smim10l1	-13.6618	1.71774e-42	1.08361e-40	-3.69115
Hmga1	-13.4867	1.87302e-41	1.16987e-39	-2.03661
Tm7sf3	-13.4831	1.96536e-41	1.2235e-39	-1.24762
Igf2bp3	-13.4112	5.19884e-41	3.19442e-39	-1.21943
Avpi1	-13.2975	2.39444e-40	1.45239e-38	-1.09332
Tagln2	-13.238	5.29247e-40	3.18981e-38	-1.20497
Hist1h2ap	-13.183	1.09991e-39	6.54583e-38	-1.26189
Chka	-13.1766	1.19711e-39	7.10198e-38	-1.79195
B4galt6	-13.1461	1.79165e-39	1.04651e-37	-2.40833
Mtpn	-13.1354	2.06324e-39	1.20144e-37	-1.11635
Jup	-12.9962	1.28581e-38	7.32949e-37	-2.26166
Ubd	-12.8256	1.17906e-37	6.54362e-36	-6.90346
Gnpda1	-12.8026	1.58651e-37	8.72813e-36	-1.48419
Aoah	-12.7863	1.95678e-37	1.06721e-35	-3.04385
Mns1	-12.6816	7.48258e-37	4.01155e-35	-2.56449
Rbm4b	-12.5908	2.37383e-36	1.26193e-34	-1.93571
Actn1	-12.5671	3.20444e-36	1.69397e-34	-1.2347
Pmvk	-12.491	8.36252e-36	4.38395e-34	-1.52641
Vps54	-12.478	9.84165e-36	5.14512e-34	-2.46599
Sdc2	-12.4012	2.5758e-35	1.33188e-33	-3.41519
1700019D03Rik	-12.3018	8.86088e-35	4.49577e-33	-3.06357
Cox7a1	-12.1218	8.09614e-34	4.02151e-32	-1.56995
Pmepa1	-12.0924	1.15872e-33	5.74053e-32	-1.38544
Pnrc1	-11.8891	1.34834e-32	6.47649e-31	-1.55553
Bst2	-11.8706	1.68272e-32	8.06217e-31	-2.50882
Pdcd6ip	-11.834	2.6047e-32	1.23544e-30	-2.23457
Mid1	-11.8109	3.42872e-32	1.61817e-30	-3.77972
2410137M14Rik	-11.8091	3.50251e-32	1.64888e-30	-2.14264
Fntb	-11.8018	3.81934e-32	1.78472e-30	-1.61301
Atad2b	-11.7393	8.01823e-32	3.7011e-30	-1.0192
Tgif1	-11.6875	1.47665e-31	6.7829e-30	-1.30023
Glb1	-11.6518	2.24683e-31	1.02957e-29	-2.17619
Commd4	-11.6483	2.34154e-31	1.07038e-29	-1.00655
Ttc39b	-11.6379	2.64341e-31	1.20546e-29	-1.91984
Dnase2a	-11.6351	2.73287e-31	1.24326e-29	-1.15618
Gys1	-11.6156	3.43294e-31	1.55799e-29	-2.95498
Glmp	-11.5663	6.10615e-31	2.73836e-29	-1.25681
Msi2	-11.5421	8.09258e-31	3.61208e-29	-1.67984
Lpcat3	-11.4891	1.49709e-30	6.60428e-29	-1.06169
Aamdc	-11.4745	1.77188e-30	7.74429e-29	-2.78068
Fancm	-11.4155	3.49793e-30	1.51484e-28	-1.32324
Skap2	-11.3118	1.14769e-29	4.86998e-28	-1.24775
Rbfa	-11.2796	1.65448e-29	6.94259e-28	-1.275
Efr3a	-11.1932	4.40076e-29	1.82242e-27	-2.06359
Cystm1	-11.1927	4.42535e-29	1.82461e-27	-1.83493
Epb41l4a	-11.1824	4.97429e-29	2.04649e-27	-1.54531
Aplp1	-11.1539	6.85007e-29	2.79391e-27	-1.85497
AA467197	-11.1211	9.9038e-29	4.01348e-27	-2.78107
Folr1	-11.0461	2.28859e-28	9.19564e-27	-1.00217
Erf	-10.9722	5.20017e-28	2.05028e-26	-1.44993
Cdh1	-10.9545	6.3207e-28	2.48689e-26	-1.13594
Ccdc43	-10.927	8.5665e-28	3.35654e-26	-1.24511
Vwa3b	-10.7886	3.89814e-27	1.4784e-25	-2.32028
Aebp2	-10.752	5.80136e-27	2.19143e-25	-1.16433
Nudt19	-10.7207	8.13876e-27	3.06215e-25	-1.02218
Mfn1	-10.5835	3.55414e-26	1.3086e-24	-1.26547
Gpa33	-10.5572	4.70298e-26	1.72488e-24	-3.36979
Man2a1	-10.5183	7.11792e-26	2.5955e-24	-2.27654
Sntb2	-10.4827	1.03706e-25	3.73124e-24	-1.34716
Golt1b	-10.4784	1.08554e-25	3.89827e-24	-1.647
Tbc1d10b	-10.4729	1.15007e-25	4.10661e-24	-1.0618
Ly75	-10.3721	3.32212e-25	1.16644e-23	-3.25612
Sfn	-10.3292	5.19873e-25	1.81524e-23	-1.19398
Impad1	-10.2718	9.4395e-25	3.27184e-23	-2.66474
Ephx2	-10.248	1.20774e-24	4.16328e-23	-3.83278
Arl3	-10.1454	3.47317e-24	1.16336e-22	-1.01388
Churc1	-10.122	4.41099e-24	1.46453e-22	-1.27067
Tmem245	-10.0863	6.3536e-24	2.09481e-22	-1.58176
Cobl	-10.0813	6.68541e-24	2.20037e-22	-1.02949
Bcam	-10.0514	9.05749e-24	2.9591e-22	-1.23957
Pdxk	-10.0513	9.06885e-24	2.9591e-22	-1.84411
Etv4	-10.0161	1.2949e-23	4.21064e-22	-2.91565
Itga6	-10.0018	1.49704e-23	4.85127e-22	-1.52887
Mreg	-9.99683	1.57358e-23	5.09059e-22	-1.85686
Tcf4	-9.57318	1.03668e-21	3.10431e-20	-1.35235
Zbtb38	-9.5516	1.27703e-21	3.79998e-20	-2.60826
Tcf7l1	-9.43466	3.92272e-21	1.14212e-19	-1.29733
1700061G19Rik	-9.32061	1.1567e-20	3.30674e-19	-1.38662
Polr3d	-9.28972	1.54699e-20	4.39591e-19	-1.20515
Gm26564	-9.28836	1.56685e-20	4.44567e-19	-2.77705
4930566F21Rik	-9.27706	1.74215e-20	4.92828e-19	-6.25662
1110038F14Rik	-9.26496	1.95144e-20	5.50386e-19	-1.0018
Kif15	-9.23098	2.68163e-20	7.51848e-19	-1.09134
Nod1	-9.22012	2.96775e-20	8.30839e-19	-3.93034
Tpd52l1	-9.20632	3.37494e-20	9.4066e-19	-1.46302
Hspb8	-9.20012	3.5756e-20	9.92203e-19	-1.86573
Itgb5	-9.19938	3.60033e-20	9.97603e-19	-4.46524
Scnm1	-9.16437	4.98346e-20	1.36882e-18	-1.60695
Hist1h2ae	-9.12959	6.87584e-20	1.87231e-18	-1.06582
Pygb	-9.11894	7.58606e-20	2.05682e-18	-2.2178
Sec14l1	-8.96323	3.15302e-19	8.33394e-18	-1.4684
Plin2	-8.96061	3.22896e-19	8.52274e-18	-1.10086
Yipf4	-8.93246	4.16645e-19	1.09666e-17	-1.00654
Dhrs4	-8.92841	4.32155e-19	1.13433e-17	-1.1223
Plpp1	-8.92841	4.32155e-19	1.13433e-17	-1.2883
Notum	-8.92159	4.59624e-19	1.20476e-17	-2.90083
2410018L13Rik	-8.92005	4.66074e-19	1.21998e-17	-1.97677
Phrf1	-8.86844	7.41743e-19	1.93088e-17	-1.11063
2210016F16Rik	-8.86206	7.85521e-19	2.03365e-17	-1.22166
Tmem41b	-8.78548	1.55697e-18	3.97648e-17	-1.18642
Tnrc18	-8.77505	1.7083e-18	4.34538e-17	-1.21575
S100a13	-8.73665	2.40119e-18	6.02686e-17	-1.60293
Tmem192	-8.7277	2.59899e-18	6.49748e-17	-1.06523
H2afy2	-8.71199	2.98581e-18	7.44485e-17	-1.52859
Chmp4c	-8.67628	4.08919e-18	1.01293e-16	-1.2736
Rnpep	-8.65721	4.83464e-18	1.1929e-16	-1.60537
Rarg	-8.63786	5.72783e-18	1.40413e-16	-1.384
Ipmk	-8.60501	7.63068e-18	1.86096e-16	-1.42455
Aurkc	-8.59051	8.65853e-18	2.1062e-16	-5.60516
Gkap1	-8.58202	9.32208e-18	2.2589e-16	-1.02895
Dsg2	-8.56792	1.05375e-17	2.54365e-16	-2.88736
Xpc	-8.54202	1.31896e-17	3.16767e-16	-1.76525
Epha2	-8.53998	1.34242e-17	3.21585e-16	-1.59453
Gm13580	-8.53449	1.40776e-17	3.35963e-16	-4.69999
Tunar	-8.51736	1.63233e-17	3.88576e-16	-3.50722
Slc25a20	-8.49341	2.00664e-17	4.76483e-16	-1.54967
Lpin1	-8.4498	2.91811e-17	6.86882e-16	-1.26188
Rinl	-8.40927	4.12567e-17	9.63929e-16	-2.94687
Ahcyl2	-8.39205	4.77744e-17	1.11209e-15	-1.66537
Mras	-8.38665	5.00203e-17	1.16294e-15	-1.01308
Cdk5rap1	-8.37665	5.44568e-17	1.26144e-15	-1.73976
Scarb1	-8.3464	7.03754e-17	1.62421e-15	-1.62146
Hap1	-8.3406	7.39164e-17	1.70178e-15	-1.50646
Plagl1	-8.31745	8.98771e-17	2.06674e-15	-1.55826
Ccdc77	-8.31282	9.34551e-17	2.14641e-15	-1.06335
Nqo1	-8.30782	9.74772e-17	2.23336e-15	-1.92617
Zc3hc1	-8.28519	1.17916e-16	2.69837e-15	-1.04724
Aldh1l1	-8.27328	1.30322e-16	2.96435e-15	-1.25003
Aim2	-8.2601	1.45548e-16	3.30672e-15	-1.17269
Zfhx3	-8.24828	1.60689e-16	3.64197e-15	-1.61082
Sp2	-8.22748	1.91196e-16	4.31789e-15	-1.10799
2610524H06Rik	-8.16084	3.327e-16	7.42493e-15	-1.31661
Nipsnap3b	-8.14516	3.78775e-16	8.43331e-15	-1.11478
Snx10	-8.11387	4.90346e-16	1.0879e-14	-1.8576
Tmem181a	-8.10454	5.29438e-16	1.17326e-14	-2.68216
Me1	-8.0688	7.09909e-16	1.55859e-14	-1.14854
Sh3bp1	-8.05902	7.69095e-16	1.68267e-14	-1.12032
Hal	-8.05371	8.03216e-16	1.75327e-14	-6.30835
Prkar2a	-8.02627	1.0048e-15	2.18322e-14	-1.00139
Dusp27	-8.01328	1.11692e-15	2.4185e-14	-3.19249
Tulp3	-8.00892	1.15715e-15	2.50276e-14	-2.23803
Necap2	-8.00828	1.16327e-15	2.51311e-14	-1.04653
Fam129a	-8.00754	1.17029e-15	2.5254e-14	-3.11269
Pcsk6	-8.00538	1.19103e-15	2.5643e-14	-1.94752
Capsl	-7.99235	1.3239e-15	2.84713e-14	-5.76726
Tmem40	-7.9905	1.34394e-15	2.88695e-14	-2.11632
C78283	-7.93852	2.04603e-15	4.3605e-14	-27.0061
Ift46	-7.93738	2.06495e-15	4.39587e-14	-1.28052
Ctsc	-7.93451	2.11327e-15	4.49368e-14	-3.74793
Crcp	-7.91087	2.55601e-15	5.39269e-14	-1.70159
Taok1	-7.87352	3.44795e-15	7.2182e-14	-1.09348
Dpysl3	-7.86929	3.5665e-15	7.45813e-14	-5.52087
Pdxdc1	-7.84726	4.25239e-15	8.8533e-14	-1.76746
Paip1	-7.75124	9.10026e-15	1.84986e-13	-1.00207
Cyct	-7.74207	9.78119e-15	1.9819e-13	-1.65044
2310043M15Rik	-7.7034	1.32497e-14	2.66191e-13	-2.11086
Dynlt1a	-7.70204	1.33914e-14	2.68466e-13	-2.72669
Chpt1	-7.69497	1.41528e-14	2.8343e-13	-1.63711
Itfg2	-7.68157	1.57145e-14	3.14374e-13	-1.1876
Hist1h3c	-7.6621	1.82919e-14	3.64778e-13	-3.96531
Dcbld1	-7.64012	2.17015e-14	4.30955e-13	-1.67246
Tacc1	-7.63926	2.18476e-14	4.33402e-13	-1.18092
Shisa8	-7.61151	2.70909e-14	5.34058e-13	-2.31301
Rtca	-7.60577	2.83212e-14	5.56571e-13	-1.31346
Map4k1	-7.58204	3.40175e-14	6.65064e-13	-2.02784
B230354K17Rik	-7.56503	3.87778e-14	7.5501e-13	-2.15461
Tlx2	-7.54154	4.6445e-14	8.98744e-13	-3.11911
Dnajc24	-7.532	4.99675e-14	9.64933e-13	-1.33349
Vat1	-7.46308	8.45211e-14	1.60922e-12	-1.05008
Dock5	-7.45061	9.29071e-14	1.7671e-12	-1.90321
Gm26699	-7.4496	9.36271e-14	1.77901e-12	-2.07101
Dqx1	-7.44651	9.58428e-14	1.81928e-12	-1.13728
Dguok	-7.44305	9.83855e-14	1.86381e-12	-1.16498
Zfp516	-7.4353	1.04327e-13	1.97439e-12	-2.60797
2510002D24Rik	-7.40197	1.34178e-13	2.52417e-12	-1.19569
2610001J05Rik	-7.387	1.50177e-13	2.81954e-12	-1.09175
Fryl	-7.35256	1.94451e-13	3.62561e-12	-1.61589
Ckap4	-7.32598	2.37156e-13	4.39156e-12	-1.19365
Tpst1	-7.32305	2.42398e-13	4.48089e-12	-3.78375
Mep1b	-7.32302	2.42453e-13	4.48089e-12	-4.45915
Zfp263	-7.28413	3.23754e-13	5.94859e-12	-2.56304
Porcn	-7.25444	4.03334e-13	7.32543e-12	-1.31614
Krt42	-7.24092	4.45655e-13	8.08631e-12	-2.69981
Accsl	-7.2245	5.02953e-13	9.08243e-12	-3.47199
Itga5	-7.2137	5.44532e-13	9.78657e-12	-2.91659
Cox11	-7.19533	6.23091e-13	1.11561e-11	-1.25064
Syngr2	-7.09406	1.30229e-12	2.29051e-11	-1.42559
Mlx	-7.07237	1.52313e-12	2.67148e-11	-1.06163
Magi1	-7.0511	1.77508e-12	3.09901e-11	-1.60938
Cdyl2	-7.04499	1.85475e-12	3.23513e-11	-1.82523
1110002J07Rik	-7.04332	1.87708e-12	3.27107e-11	-4.81034
Slc45a4	-7.03734	1.95951e-12	3.4053e-11	-1.25475
Stra8	-7.03209	2.03465e-12	3.53263e-11	-4.57426
Saa3	-6.9998	2.56321e-12	4.43407e-11	-5.46801
Klhl3	-6.99125	2.72439e-12	4.7043e-11	-2.38705
Ptges	-6.98258	2.89805e-12	4.98143e-11	-3.38377
Cdc42ep3	-6.97002	3.16897e-12	5.43232e-11	-1.20839
Abcg2	-6.9682	3.21025e-12	5.49313e-11	-2.07791
Obox6	-6.91962	4.52865e-12	7.69342e-11	-6.02138
Necap1	-6.90598	4.98597e-12	8.44002e-11	-1.0125
Adap1	-6.90283	5.09777e-12	8.62156e-11	-1.52057
Map7	-6.87659	6.13013e-12	1.03306e-10	-1.75714
Gja1	-6.84739	7.52073e-12	1.26179e-10	-2.08758
Lrrc31	-6.81094	9.69611e-12	1.61958e-10	-6.09152
Dhrs7	-6.80452	1.01385e-11	1.689e-10	-2.07109
1700029P11Rik	-6.76921	1.29484e-11	2.13643e-10	-1.50778
Gcnt2	-6.74795	1.49951e-11	2.46125e-10	-1.65048
Rpl10l	-6.73718	1.61494e-11	2.64613e-10	-1.34543
4930461G14Rik	-6.73548	1.63391e-11	2.67258e-10	-4.17156
Lrrc34	-6.73335	1.65802e-11	2.70967e-10	-1.56874
Dlgap3	-6.72594	1.74461e-11	2.84627e-10	-1.1746
Wdr6	-6.70931	1.95553e-11	3.17942e-10	-1.15788
Fsd1l	-6.70434	2.02324e-11	3.28386e-10	-4.30593
Tubb3	-6.69532	2.15195e-11	3.48678e-10	-1.22452
Tmem191c	-6.68739	2.27184e-11	3.67474e-10	-2.69951
Peli1	-6.67983	2.3922e-11	3.85954e-10	-1.20613
Pank1	-6.67088	2.54276e-11	4.09547e-10	-1.32843
Ndfip1	-6.66467	2.65252e-11	4.25414e-10	-1.30875
Grasp	-6.64066	3.12277e-11	4.983e-10	-1.06979
Litaf	-6.63826	3.17419e-11	5.05227e-10	-1.30469
Syne2	-6.62872	3.38615e-11	5.37158e-10	-1.16751
Pex19	-6.62251	3.53141e-11	5.58795e-10	-1.19473
Klhl22	-6.62227	3.53731e-11	5.59262e-10	-1.18745
Palld	-6.60449	3.98891e-11	6.26474e-10	-1.38922
Zmiz1	-6.60427	3.99473e-11	6.26868e-10	-1.20671
Pdp2	-6.58603	4.51737e-11	7.04792e-10	-1.5321
Ankrd35	-6.58063	4.68457e-11	7.29675e-10	-1.56149
St14	-6.57884	4.74132e-11	7.37906e-10	-2.31198
Eif4g3	-6.53298	6.44757e-11	9.89621e-10	-1.62358
Smkr-ps	-6.47294	9.61118e-11	1.4598e-09	-2.80912
Rgcc	-6.4418	1.18064e-10	1.78037e-09	-1.01546
Ttc9c	-6.43165	1.26229e-10	1.89895e-09	-1.05923
Pcyt2	-6.38878	1.67219e-10	2.49576e-09	-1.11686
Cbr3	-6.36992	1.8913e-10	2.81391e-09	-2.06322
Acaa1a	-6.33908	2.31136e-10	3.41205e-09	-1.06982
Pitpnc1	-6.32547	2.5246e-10	3.70947e-09	-1.7212
Hspg2	-6.27942	3.39834e-10	4.95482e-09	-1.2674
Sh3d19	-6.27084	3.59102e-10	5.21966e-09	-2.66973
Mpv17l	-6.24917	4.12628e-10	5.96105e-09	-1.86045
Cd3d	-6.24575	4.21775e-10	6.07928e-09	-8.12818
Cep19	-6.23738	4.44948e-10	6.39148e-09	-2.15657
Slc9a3r2	-6.21325	5.19004e-10	7.37544e-09	-1.47248
Fam213b	-6.20263	5.55271e-10	7.87743e-09	-5.73081
Lrp6	-6.18646	6.15313e-10	8.69663e-09	-1.21062
Neo1	-6.13306	8.62038e-10	1.20666e-08	-1.22599
Bvht	-6.13013	8.78076e-10	1.2273e-08	-2.48179
Ppp1r1a	-6.11658	9.5605e-10	1.32941e-08	-2.75728
Zfp600	-6.10359	1.03715e-09	1.44006e-08	-2.4808
Arhgef26	-6.10269	1.04298e-09	1.44709e-08	-1.53423
Cpt1a	-6.09001	1.12907e-09	1.55854e-08	-1.14157
Myl4	-6.08902	1.13606e-09	1.56704e-08	-3.01243
Rab11fip5	-6.06615	1.31015e-09	1.79541e-08	-1.85336
Snapc1	-6.06204	1.34404e-09	1.83919e-08	-1.32716
Dclk3	-6.05488	1.40521e-09	1.92151e-08	-3.42801
Foxp4	-6.03121	1.62738e-09	2.20618e-08	-1.0251
Clstn3	-6.02673	1.67307e-09	2.26412e-08	-2.04833
Mpp1	-6.02615	1.67915e-09	2.26985e-08	-1.1424
Bcl3	-5.98037	2.22626e-09	2.97963e-08	-1.22599
Abtb1	-5.92698	3.0856e-09	4.10366e-08	-1.47025
Hist1h2bj	-5.91781	3.26254e-09	4.32378e-08	-4.36769
Rnf13	-5.89482	3.75097e-09	4.95028e-08	-1.46707
Mpped2	-5.89161	3.82458e-09	5.03689e-08	-1.51946
Cxcl14	-5.87016	4.35385e-09	5.69431e-08	-1.96434
Gfpt2	-5.84867	4.95506e-09	6.45386e-08	-2.53133
Ston2	-5.82861	5.58902e-09	7.25461e-08	-2.25461
Zfp157	-5.82222	5.80699e-09	7.52206e-08	-1.7637
Plcg2	-5.81574	6.03656e-09	7.78745e-08	-1.43261
Pyroxd1	-5.81241	6.15804e-09	7.91718e-08	-2.34613
Prelid2	-5.79691	6.75462e-09	8.61396e-08	-1.07827
Trmt44	-5.7463	9.12195e-09	1.14859e-07	-1.77412
Ankrd26	-5.73083	9.99387e-09	1.25171e-07	-1.10064
Erbb3	-5.72957	1.00687e-08	1.26025e-07	-2.98891
Plet1	-5.71756	1.08064e-08	1.34724e-07	-3.08037
Def8	-5.69481	1.23507e-08	1.5327e-07	-1.27891
Pdia5	-5.69262	1.25103e-08	1.55047e-07	-1.16744
Msrb2	-5.67395	1.39542e-08	1.7193e-07	-1.11761
Htatip2	-5.67333	1.40046e-08	1.72438e-07	-1.03947
Rasa4	-5.66241	1.49265e-08	1.83075e-07	-3.25826
Olig2	-5.64984	1.60594e-08	1.95953e-07	-26.5387
Kank2	-5.63867	1.71368e-08	2.08027e-07	-1.19401
Clmp	-5.63753	1.72508e-08	2.09276e-07	-1.39251
Irak3	-5.61725	1.9402e-08	2.34621e-07	-4.67135
Itm2a	-5.60796	2.04725e-08	2.46307e-07	-1.82405
Atn1	-5.59574	2.19685e-08	2.63636e-07	-1.16973
Mme	-5.56071	2.68684e-08	3.20205e-07	-1.11738
Fcgrt	-5.53839	3.05262e-08	3.62427e-07	-3.8436
Armc10	-5.52614	3.27356e-08	3.87405e-07	-1.07816
Wiz	-5.51771	3.43441e-08	4.05466e-07	-1.03536
Smarcd3	-5.50478	3.6963e-08	4.35298e-07	-1.71859
Tmem231	-5.48336	4.17323e-08	4.88728e-07	-1.42616
Camk2n1	-5.45953	4.77391e-08	5.55293e-07	-3.17827
Brf2	-5.44935	5.05551e-08	5.87327e-07	-1.33713
2310009B15Rik	-5.44558	5.16364e-08	5.99154e-07	-1.29221
Gm8909	-5.43416	5.50547e-08	6.37254e-07	-5.35245
Ildr1	-5.43012	5.63167e-08	6.51464e-07	-1.95291
C2cd5	-5.41067	6.27882e-08	7.21912e-07	-1.10646
Col9a2	-5.38249	7.34608e-08	8.41554e-07	-2.76837
Gusb	-5.36808	7.95792e-08	9.06705e-07	-2.24707
Arntl	-5.35129	8.73296e-08	9.90834e-07	-3.07309
1810030O07Rik	-5.34867	8.86048e-08	1.0047e-06	-1.74275
B930036N10Rik	-5.34768	8.90895e-08	1.00959e-06	-1.64313
Tubb2a	-5.33558	9.52398e-08	1.07735e-06	-1.22527
Ncoa7	-5.32987	9.82833e-08	1.10979e-06	-2.24115
Gfpt1	-5.32796	9.93242e-08	1.12088e-06	-1.60395
5730507C01Rik	-5.2999	1.15866e-07	1.30134e-06	-2.72026
Elovl7	-5.29292	1.20376e-07	1.35039e-06	-2.85397
Ranbp17	-5.27811	1.30523e-07	1.45904e-06	-1.37461
Pgpep1	-5.27246	1.34606e-07	1.50202e-06	-1.477
Nnmt	-5.25478	1.48205e-07	1.64987e-06	-3.94931
Nkx6-2	-5.24653	1.54986e-07	1.72131e-06	-1.01437
Srrm4os	-5.24379	1.57313e-07	1.7451e-06	-7.09277
Smad1	-5.22718	1.72112e-07	1.90258e-06	-1.13807
Tpm2	-5.2124	1.86414e-07	2.05708e-06	-1.72187
Slc24a5	-5.20678	1.92144e-07	2.11661e-06	-1.97767
Lgmn	-5.19271	2.07258e-07	2.27515e-06	-1.1207
P2rx4	-5.15669	2.51356e-07	2.73386e-06	-2.38219
Cap2	-5.14987	2.60672e-07	2.82868e-06	-3.65714
Inppl1	-5.14885	2.62091e-07	2.84082e-06	-1.60327
Hist1h2ab	-5.11021	3.21808e-07	3.45839e-06	-3.20589
Rcor1	-5.10857	3.24606e-07	3.48253e-06	-1.01397
4930579G24Rik	-5.06838	4.01207e-07	4.25847e-06	-1.72677
Glrx	-5.0599	4.19485e-07	4.43506e-06	-2.4263
Serpinb1a	-5.05104	4.39416e-07	4.638e-06	-1.58634
Eps8	-5.04767	4.47222e-07	4.70989e-06	-1.90277
Cd3g	-5.0223	5.10556e-07	5.33238e-06	-26.4836
Pnpo	-5.00869	5.48013e-07	5.7047e-06	-1.75136
Sycp3	-4.99341	5.93213e-07	6.15154e-06	-2.91457
Rpl39l	-4.99317	5.93972e-07	6.15604e-06	-1.43017
Zfp746	-4.98786	6.10524e-07	6.31721e-06	-1.05868
Camk1d	-4.98539	6.18373e-07	6.39493e-06	-1.24353
Gla	-4.98468	6.20648e-07	6.41494e-06	-1.27129
Zfp422	-4.9815	6.30933e-07	6.51414e-06	-1.85834
S100a6	-4.96147	6.99622e-07	7.19584e-06	-2.34895
D5Ertd579e	-4.93477	8.0245e-07	8.23555e-06	-1.47324
Gfm2	-4.91455	8.89846e-07	9.07346e-06	-1.48768
Gm20939	-4.90233	9.47056e-07	9.59992e-06	-1.3087
Slc12a7	-4.8907	1.0048e-06	1.01596e-05	-1.22041
Gpt2	-4.86455	1.14715e-06	1.14867e-05	-1.33431
S100a1	-4.84233	1.28325e-06	1.27818e-05	-2.10815
Adgre5	-4.8294	1.36946e-06	1.35833e-05	-2.05682
Nav2	-4.82171	1.4233e-06	1.41026e-05	-1.70522
Noct	-4.81965	1.43814e-06	1.42421e-05	-1.09928
Syce1	-4.81196	1.49457e-06	1.47547e-05	-1.67344
Mycl	-4.81107	1.50128e-06	1.48132e-05	-2.79924
Ccdc160	-4.80992	1.50988e-06	1.48826e-05	-4.43574
Anxa1	-4.79245	1.64754e-06	1.61888e-05	-3.36233
Slc25a26	-4.76903	1.85118e-06	1.80678e-05	-1.07457
Ccdc93	-4.76545	1.88435e-06	1.83689e-05	-1.17651
G430049J08Rik	-4.74532	2.08174e-06	2.02243e-05	-3.18722
Deptor	-4.73242	2.21857e-06	2.1472e-05	-1.3265
Six4	-4.71248	2.44716e-06	2.35687e-05	-1.72153
Pecr	-4.70588	2.52775e-06	2.43078e-05	-2.24231
Rab38	-4.70004	2.60105e-06	2.49619e-05	-2.18126
Tbc1d17	-4.69992	2.60262e-06	2.49643e-05	-1.27098
Zbtb12	-4.69699	2.64025e-06	2.52996e-05	-1.17601
Cd47	-4.69616	2.65103e-06	2.53901e-05	-1.63491
Olig1	-4.68856	2.7513e-06	2.63105e-05	-6.60513
Tmem184c	-4.6727	2.97268e-06	2.82845e-05	-1.28235
Rufy3	-4.66853	3.0336e-06	2.88207e-05	-1.73414
Sh3bp4	-4.64461	3.40717e-06	3.2176e-05	-1.2286
2410089E03Rik	-4.62347	3.77374e-06	3.54784e-05	-1.12684
Htra1	-4.61186	3.99074e-06	3.73699e-05	-2.00916
Dse	-4.60618	4.10123e-06	3.83667e-05	-1.08794
Psma8	-4.58446	4.55169e-06	4.23296e-05	-4.72434
Foxd3	-4.58149	4.61667e-06	4.29128e-05	-1.14693
Recql	-4.57285	4.81132e-06	4.46344e-05	-3.21803
Dirc2	-4.55171	5.32119e-06	4.89565e-05	-1.37956
Rac2	-4.54918	5.38559e-06	4.95008e-05	-4.7378
Cttnbp2	-4.54711	5.43875e-06	4.9941e-05	-2.3899
Lnpep	-4.54291	5.54823e-06	5.08722e-05	-1.10754
Gli2	-4.54038	5.61525e-06	5.14369e-05	-1.19961
Btg3	-4.53949	5.63914e-06	5.16057e-05	-1.99016
Ammecr1l	-4.52905	5.92483e-06	5.40894e-05	-1.21381
1700013H16Rik	-4.50353	6.68342e-06	6.06319e-05	-3.07603
Rpap2	-4.47368	7.68837e-06	6.9188e-05	-1.21073
Trim7	-4.4664	7.95472e-06	7.14829e-05	-3.18337
Pid1	-4.46486	8.01227e-06	7.19659e-05	-1.28272
Prrt3	-4.46442	8.02846e-06	7.20771e-05	-2.2094
Reep1	-4.44773	8.67842e-06	7.75444e-05	-4.21764
Zfp654	-4.42634	9.58469e-06	8.52799e-05	-1.11439
Gm14295	-4.41415	1.0141e-05	8.99336e-05	-2.98478
Ccnd2	-4.40433	1.06111e-05	9.38829e-05	-2.5668
Snta1	-4.39776	1.09376e-05	9.65456e-05	-1.18326
Bcl2l14	-4.39735	1.09578e-05	9.66791e-05	-6.00286
Rerg	-4.38831	1.14234e-05	0.000100646	-1.25563
Mex3a	-4.38001	1.18675e-05	0.000104122	-1.38487
Ets2	-4.3343	1.46226e-05	0.000127116	-2.10361
Aak1	-4.31149	1.62159e-05	0.000140258	-1.30069
Bok	-4.30371	1.67961e-05	0.000144879	-1.49109
Fndc3b	-4.29174	1.77282e-05	0.000152572	-1.31297
Hist1h2bm	-4.28532	1.8248e-05	0.000156689	-5.87338
Fam117a	-4.2851	1.82657e-05	0.000156743	-1.12718
Tenm3	-4.24158	2.21951e-05	0.000188444	-1.01363
Rhox1	-4.22936	2.34359e-05	0.000198534	-3.48206
Slc37a3	-4.2247	2.39262e-05	0.000202506	-1.01537
Slc22a17	-4.21482	2.49977e-05	0.000210632	-2.62374
Foxp1	-4.20349	2.62827e-05	0.00022087	-1.56303
D130040H23Rik	-4.18346	2.87103e-05	0.000239992	-1.9968
Etv1	-4.18285	2.87884e-05	0.000240539	-1.12826
Nefl	-4.18235	2.8851e-05	0.000240849	-1.47731
Cxadr	-4.13571	3.53852e-05	0.000291158	-1.58243
Tmcc1	-4.12883	3.64611e-05	0.000299491	-1.06425
Calca	-4.11	3.95652e-05	0.000323443	-1.26467
Pot1a	-4.10309	4.07667e-05	0.000332548	-1.22544
Tpk1	-4.10164	4.10232e-05	0.000334496	-2.41936
Grb10	-4.08831	4.34534e-05	0.000353245	-2.17887
1190005I06Rik	-4.07667	4.56852e-05	0.000370116	-1.66407
Rrm2b	-4.06818	4.73812e-05	0.000383037	-1.85692
Rbsn	-4.05639	4.98365e-05	0.000401514	-1.02314
Slc41a3	-4.04278	5.28209e-05	0.000424474	-1.61153
Azin2	-4.03605	5.4358e-05	0.000435163	-1.68183
Trim12a	-4.0254	5.68775e-05	0.000453415	-6.62823
Tmem51	-4.02315	5.74246e-05	0.000457391	-1.14313
Zfp398	-3.94726	7.90524e-05	0.000616935	-1.72561
BC049715	-3.94627	7.9379e-05	0.000618718	-2.05362
Necab2	-3.92747	8.58439e-05	0.000665001	-1.34663
A2m	-3.92071	8.8288e-05	0.000682816	-2.71257
Pbx4	-3.91889	8.89576e-05	0.000687714	-1.41903
Slc25a40	-3.9129	9.11934e-05	0.000703848	-1.73507
Meis2	-3.89982	9.62659e-05	0.00073968	-1.38123
Zp3	-3.89191	9.94563e-05	0.000761817	-2.8621
Sema5a	-3.87972	0.000104576	0.000797699	-6.86361
Abcb1a	-3.8721	0.000107902	0.000821192	-1.97454
Adi1	-3.84719	0.00011948	0.000903376	-1.01356
Gm14124	-3.84321	0.000121435	0.00091668	-2.40865
Vezf1	-3.81707	0.000135047	0.00101178	-1.17071
Lockd	-3.80849	0.00013982	0.00104588	-1.5554
Dppa3	-3.80484	0.000141893	0.00106097	-1.14139
Urb2	-3.80398	0.000142389	0.00106426	-1.22298
Aacs	-3.77815	0.000158	0.00117123	-1.09027
Frmd4b	-3.77052	0.000162905	0.00120476	-1.09211
Gprc5a	-3.75488	0.000173428	0.0012761	-1.30051
Mboat2	-3.75302	0.000174715	0.00128373	-2.53701
Slx1b	-3.75163	0.000175686	0.0012892	-1.55936
Cep104	-3.75102	0.000176119	0.00129138	-1.00496
Gm20604	-3.74778	0.000178409	0.00130716	-2.20119
Stard10	-3.73481	0.000187855	0.00136842	-2.47905
Numbl	-3.7258	0.000194696	0.00141499	-1.45543
Sbk1	-3.71728	0.000201378	0.00146074	-1.14197
Tob2	-3.71663	0.000201895	0.00146337	-1.5515
Rnf165	-3.71497	0.00020323	0.00147192	-2.25724
Irak2	-3.71293	0.000204874	0.00148326	-3.20144
Pcyox1	-3.71003	0.000207236	0.00149864	-1.37366
Dnajb13	-3.70592	0.000210622	0.0015208	-2.85037
Gm26609	-3.6995	0.000216021	0.00155682	-5.24397
Il34	-3.69401	0.000220745	0.00158905	-1.38752
Hist1h4i	-3.67083	0.000241764	0.00173113	-1.10345
Hps4	-3.67031	0.00024226	0.00173403	-1.15443
Wdr62	-3.66605	0.000246329	0.00176182	-1.15012
Clca3b	-3.65873	0.000253467	0.00180945	-6.78558
Wdr91	-3.65308	0.00025911	0.00184695	-1.54748
Npc1	-3.65142	0.000260798	0.00185758	-1.02249
Alpk3	-3.64845	0.000263823	0.0018756	-2.42494
Cd38	-3.64435	0.00026807	0.00190365	-1.64251
Tuba3a	-3.63293	0.000280222	0.00198473	-2.81211
Vhl	-3.62206	0.000292261	0.00206228	-1.63865
Pdgfc	-3.62163	0.00029275	0.00206496	-2.76373
Mid1ip1	-3.62095	0.00029352	0.00206885	-1.18623
Des	-3.61851	0.000296298	0.00208688	-2.29762
Slc4a2	-3.5924	0.000327642	0.0022889	-2.18116
Id4	-3.5533	0.000380433	0.00263725	-2.40161
Mfap3	-3.55077	0.00038411	0.00266079	-1.13783
Cnp	-3.52012	0.000431354	0.00296958	-1.62183
Ppt2	-3.4903	0.000482473	0.0032987	-1.19631
Fanca	-3.48935	0.000484204	0.00330934	-1.56338
Acsf2	-3.48252	0.000496709	0.00338746	-3.17861
Tulp2	-3.48021	0.00050102	0.00341441	-2.26957
Hoxb9	-3.47651	0.000507992	0.00345694	-2.60254
Cabp1	-3.47589	0.000509163	0.00346366	-1.89351
2810001G20Rik	-3.41734	0.000632365	0.00424983	-1.66043
Uckl1	-3.41101	0.000647223	0.00433582	-1.39893
Zfp68	-3.40857	0.000653035	0.00437012	-1.25043
Akr1b10	-3.40181	0.000669402	0.00446858	-1.61189
Dap	-3.40166	0.00066978	0.00446953	-1.20817
Wdfy3	-3.40114	0.000671067	0.00447654	-1.0308
Ldlrap1	-3.39947	0.00067517	0.00450074	-1.72292
Xpr1	-3.39478	0.000686846	0.00457373	-1.3395
Slc7a5	-3.39342	0.00069026	0.00459324	-1.21827
Ccdc141	-3.37388	0.000741163	0.00490437	-1.38051
Kdelr3	-3.37388	0.000741163	0.00490437	-1.11221
Gm26829	-3.37262	0.000744577	0.00492524	-5.58586
Gsc	-3.35814	0.000784687	0.00516709	-2.49085
Hoxa7	-3.34086	0.000835205	0.00546929	-1.83575
Helq	-3.32931	0.000870606	0.00566972	-1.01229
H2-D1	-3.3278	0.000875346	0.0056966	-1.23984
Ethe1	-3.31771	0.000907594	0.00588962	-1.04695
Pnma2	-3.31169	0.000927346	0.00601234	-1.92807
Msc	-3.30647	0.000944785	0.00611284	-3.46476
Fbxo8	-3.30573	0.000947286	0.00612065	-1.63462
Gm12925	-3.29539	0.000982843	0.00633525	-1.42274
Ptprs	-3.29187	0.000995222	0.00639979	-1.21481
Mllt3	-3.2803	0.00103697	0.00664341	-1.27058
Cited1	-3.2674	0.00108541	0.00691861	-1.54108
Card19	-3.26727	0.00108588	0.0069193	-1.0058
Clcnkb	-3.26592	0.0010911	0.00695023	-1.76036
Mafa	-3.26209	0.00110594	0.00703528	-4.0609
Zfp775	-3.25811	0.00112158	0.00712755	-1.59862
Platr26	-3.24968	0.00115534	0.00732491	-6.03499
Pink1	-3.24789	0.00116264	0.00736701	-1.45864
Clcn5	-3.24743	0.00116453	0.00737573	-1.3383
Nicn1	-3.2469	0.00116668	0.00738687	-1.18437
Rgl2	-3.24663	0.00116782	0.00739161	-1.04851
Acyp2	-3.23261	0.00122663	0.00773286	-1.59365
St5	-3.23002	0.00123781	0.00779553	-1.38785
1810044D09Rik	-3.22227	0.00127177	0.00799254	-6.31979
Wls	-3.21706	0.00129512	0.00812135	-1.00649
Rimklb	-3.21499	0.00130449	0.00816925	-1.15708
Rab11fip1	-3.20786	0.00133726	0.0083579	-1.28828
Nceh1	-3.20539	0.00134879	0.0084216	-1.02632
Lrmp	-3.19826	0.00138259	0.00862125	-1.89068
Xaf1	-3.19706	0.00138837	0.00864876	-2.34846
Aplf	-3.19067	0.00141944	0.00882777	-1.21357
Tesc	-3.18946	0.00142536	0.0088617	-1.0556
Ak7	-3.18474	0.00144883	0.00898787	-1.09937
Pcyox1l	-3.18471	0.00144898	0.00898787	-2.37529
Rcn3	-3.18437	0.00145068	0.00899547	-1.7056
Ninl	-3.18323	0.00145642	0.00901523	-1.02875
H2-K1	-3.18274	0.0014589	0.00902575	-1.2199
Gramd1a	-3.16561	0.0015476	0.00952668	-1.01843
Agtpbp1	-3.1628	0.00156261	0.00960766	-1.0779
Plekhb2	-3.15551	0.00160216	0.00982528	-1.42697

## Sheet: d0_CAST_vs_B6_positive
CAST_names	CAST_scores	CAST_pvals	CAST_pvals_adj	CAST_logfoldchanges
Gm10260	41.7447	0	0	7.56144
Eno1b	41.5479	0	0	7.3475
Polr2f	32.505	9.05e-232	8.57e-229	1.35587
Zfp42	32.1428	1.11e-226	1e-223	2.12486
Stmn1	30.525	1.21e-204	9.18e-202	1.31623
Utf1	30.3256	5.27e-202	3.84e-199	2.47379
Zfp706	30.2923	1.45e-201	1.01e-198	1.42121
Id1	30.263	3.52e-201	2.38e-198	3.78699
Sf3b6	29.9437	5.32e-197	3.47e-194	1.81718
Smtnl1	29.3792	1.01e-189	5.99e-187	2.73307
Mrpl17	29.2833	1.69e-188	9.69e-186	1.2294
Tpm3-rs7	28.3926	2.5e-177	1.31e-174	4.09945
Meg3	26.7402	1.6e-157	6.6e-155	3.73656
Slc25a4	26.1462	1.09e-150	4.04e-148	1.30104
S100a10	25.4473	7.56e-143	2.6e-140	1.9533
Gm12355	25.071	1.03e-138	3.36e-136	5.82788
Nol7	24.5744	2.37e-133	7.24e-131	1.1399
Mzt2	23.8975	3.25e-126	9.31e-124	2.49601
Mnd1	23.3701	8.61e-121	2.26e-118	3.02326
Gm10036	22.9045	4.19e-116	1.04e-113	3.38521
Ndufv3	22.8207	2.86e-115	7.02e-113	1.38733
Abcc3	22.1897	4.32e-109	9.85e-107	5.41026
Platr17	22.1015	3.06e-108	6.81e-106	1.81764
Bmp4	21.7108	1.62e-104	3.37e-102	4.05436
Tuba1a	20.741	1.48e-95	2.75e-93	1.2243
L1td1	20.384	2.32e-92	4.1e-90	1.14008
Cyb5a	20.1462	2.9e-90	4.99e-88	1.08652
H2afx	19.4561	2.59e-84	3.98e-82	1.07991
Abracl	19.3708	1.36e-83	2.06e-81	1.51798
Spty2d1	19.0668	4.77e-81	6.84e-79	2.05474
Ift52	18.691	5.86e-78	8.04e-76	1.79688
Ctsb	18.6809	7.08e-78	9.64e-76	1.25246
D16Ertd472e	18.6132	2.51e-77	3.4e-75	2.17988
Upk1a	18.4061	1.17e-75	1.55e-73	3.6784
Myef2	18.1798	7.46e-74	9.55e-72	2.02576
Tbc1d31	18.0302	1.13e-72	1.4e-70	2.82382
Tuba4a	17.8049	6.48e-71	7.91e-69	1.33774
Fuom	17.7538	1.61e-70	1.93e-68	1.96529
Fbxo22	17.6984	4.32e-70	5.11e-68	1.01997
Hist1h2ac	16.8201	1.74e-63	1.8e-61	4.34031
Hmgb3	16.8055	2.23e-63	2.29e-61	1.47962
Pcolce2	16.6917	1.51e-62	1.54e-60	1.59778
Tas1r1	16.3728	2.99e-60	2.93e-58	4.55406
Zfp593	16.1018	2.48e-58	2.36e-56	1.17015
Kcnq1ot1	15.6697	2.44e-55	2.16e-53	1.0271
Socs2	15.5899	8.52e-55	7.43e-53	1.61362
Mgmt	15.5786	1.02e-54	8.75e-53	1.52156
Dctd	14.993	8.16e-51	6.38e-49	1.76494
Mgst3	14.9696	1.16e-50	9.04e-49	2.02173
Bex2	14.7878	1.76e-49	1.33e-47	1.0822
Smagp	14.7188	4.88e-49	3.62e-47	1.58147
Baz2b	14.5564	5.32e-48	3.86e-46	1.21201
Trpm1	14.3712	7.84e-47	5.55e-45	1.36413
Suclg2	14.3707	7.9e-47	5.56e-45	1.14147
Sult6b1	14.335	1.32e-46	9.24e-45	2.27502
Fscn1	14.1764	1.28e-45	8.7e-44	1.04642
Hexb	14.0121	1.31e-44	8.76e-43	1.13631
Echdc2	13.9599	2.74e-44	1.81e-42	1.12204
Phf20	13.7353	6.24e-43	3.98e-41	1.13259
Pgc	13.6625	1.7e-42	1.08e-40	2.09412
Lgals3	13.3626	1e-40	6.09e-39	2.34699
Sh3gl3	13.0957	3.49e-39	2.01e-37	2.23873
Ptgr1	13.0823	4.15e-39	2.39e-37	2.0761
Cisd3	12.9147	3.72e-38	2.09e-36	1.4186
Cdkn2a	12.8112	1.42e-37	7.85e-36	1.24434
Wdfy1	12.7283	4.12e-37	2.23e-35	2.8764
Mycn	12.4478	1.44e-35	7.45e-34	1.48963
Eif3j2	12.3733	3.64e-35	1.88e-33	3.69491
Cbs	12.3022	8.81e-35	4.48e-33	2.09965
1700097N02Rik	12.0229	2.69e-33	1.32e-31	1.01878
Aldh9a1	12.0065	3.28e-33	1.61e-31	1.59171
Serpine2	11.9696	5.13e-33	2.49e-31	3.23301
Tdp2	11.9043	1.12e-32	5.43e-31	1.08799
Pla2g16	11.9007	1.17e-32	5.65e-31	2.2832
Rrp36	11.7427	7.7e-32	3.56e-30	1.15465
1700021F05Rik	11.422	3.25e-30	1.41e-28	1.26783
Pigp	11.4031	4.04e-30	1.74e-28	1.10049
Platr15	11.3127	1.14e-29	4.83e-28	3.31729
Epha4	11.2354	2.73e-29	1.14e-27	1.37392
Utp23	11.2224	3.16e-29	1.31e-27	1.37268
Cited4	11.1764	5.32e-29	2.18e-27	2.37499
Zfp934	11.1605	6.37e-29	2.61e-27	2.38426
3110040N11Rik	11.1602	6.38e-29	2.61e-27	1.53971
Hsd17b14	11.0726	1.7e-28	6.88e-27	1.3413
Ssh1	11.0201	3.06e-28	1.22e-26	1.65844
Zfand1	10.7711	4.71e-27	1.78e-25	1.01583
Dnmt3b	10.6517	1.71e-26	6.4e-25	1.2603
Lias	10.637	2.01e-26	7.46e-25	1.20505
Dpp7	10.6192	2.43e-26	8.99e-25	1.81593
Triml2	10.515	7.37e-26	2.68e-24	1.42886
Dtd1	10.5125	7.56e-26	2.74e-24	1.62592
Tgm1	10.3149	6.04e-25	2.1e-23	1.70962
Tpgs1	10.214	1.72e-24	5.86e-23	1.11989
Prorsd1	10.1568	3.09e-24	1.04e-22	1.09575
Aga	10.1458	3.46e-24	1.16e-22	2.00535
Fkbp11	10.1407	3.65e-24	1.21e-22	1.22587
Comtd1	10.0697	7.52e-24	2.47e-22	1.54017
Emb	10.0128	1.34e-23	4.34e-22	1.28327
Ube2e1	9.81658	9.55e-23	3.01e-21	1.51187
Mest	9.81176	1e-22	3.15e-21	1.43367
Ddx3y	9.76448	1.6e-22	4.98e-21	1.81964
Lef1	9.62506	6.27e-22	1.89e-20	2.10655
Sirt5	9.57559	1.01e-21	3.04e-20	3.20886
Agpat2	9.33358	1.02e-20	2.94e-19	1.04868
Mthfs	9.32379	1.12e-20	3.22e-19	3.56634
Eif2s3y	9.28052	1.69e-20	4.78e-19	1.78544
Gm14403	9.27404	1.79e-20	5.06e-19	2.22849
Slc35g1	9.20317	3.48e-20	9.66e-19	2.14008
Slc1a3	9.19672	3.69e-20	1.02e-18	2.34902
Parn	9.13715	6.41e-20	1.75e-18	1.32957
L2hgdh	9.12573	7.13e-20	1.93e-18	1.75951
Hmga2	9.08363	1.05e-19	2.83e-18	1.79559
Hspb11	9.01058	2.05e-19	5.46e-18	1.22361
Gng2	8.86459	7.68e-19	1.99e-17	2.85854
Tst	8.84897	8.83e-19	2.28e-17	1.52216
Gm8797	8.77428	1.72e-18	4.36e-17	2.32405
Ell2	8.69718	3.4e-18	8.46e-17	1.63375
Tbc1d7	8.65801	4.8e-18	1.19e-16	2.05682
Gm14406	8.6514	5.09e-18	1.25e-16	3.67864
Lmna	8.59779	8.13e-18	1.98e-16	1.55765
Gjb5	8.58662	8.96e-18	2.18e-16	1.44877
Ogdhl	8.57755	9.69e-18	2.35e-16	2.08378
3110082I17Rik	8.5418	1.32e-17	3.17e-16	1.16807
Celf4	8.4122	4.02e-17	9.41e-16	1.54214
Igf2bp2	8.27387	1.3e-16	2.95e-15	1.02747
Cachd1	8.21686	2.09e-16	4.71e-15	1.46693
Tsix	8.06982	7.04e-16	1.55e-14	1.10522
Acadl	8.04402	8.69e-16	1.89e-14	1.4289
Asph	7.85707	3.93e-15	8.21e-14	1.68243
Uba1y	7.83627	4.64e-15	9.65e-14	3.2472
Lyrm4	7.83087	4.85e-15	1.01e-13	2.10828
Inpp5d	7.80942	5.75e-15	1.19e-13	1.2301
Gm14412	7.80617	5.89e-15	1.22e-13	2.15624
Eid1	7.76102	8.42e-15	1.72e-13	1.16994
Rfxap	7.67719	1.63e-14	3.25e-13	1.22155
Halr1	7.63673	2.23e-14	4.42e-13	1.06521
Fbxo17	7.59083	3.18e-14	6.23e-13	1.81949
Ncam1	7.55815	4.09e-14	7.95e-13	1.438
Tfeb	7.5099	5.92e-14	1.14e-12	1.10032
Crxos	7.50086	6.34e-14	1.22e-12	2.59977
Gm10093	7.49179	6.79e-14	1.3e-12	3.63526
Nln	7.48913	6.93e-14	1.33e-12	1.1685
Retsat	7.44376	9.79e-14	1.86e-12	2.10841
Osbpl1a	7.3732	1.67e-13	3.12e-12	1.12129
Agpat4	7.35935	1.85e-13	3.45e-12	1.58619
Gm6563	7.21712	5.31e-13	9.57e-12	1.28005
Hltf	7.12579	1.03e-12	1.83e-11	1.3722
Rbm45	7.12323	1.05e-12	1.86e-11	1.92162
Gstz1	6.98551	2.84e-12	4.89e-11	1.33489
Pdk1	6.9361	4.03e-12	6.88e-11	1.36054
Pla2g12a	6.92922	4.23e-12	7.2e-11	1.15801
Nle1	6.89894	5.24e-12	8.85e-11	1.25158
Gm14820	6.86465	6.67e-12	1.12e-10	1.01596
Stk31	6.84888	7.44e-12	1.25e-10	1.62336
Ctnnal1	6.80634	1e-11	1.67e-10	1.01122
Liph	6.79894	1.05e-11	1.75e-10	2.90372
Ube2e2	6.72767	1.72e-11	2.82e-10	2.33282
Gm11273	6.71931	1.83e-11	2.97e-10	2.86632
Pkp2	6.69906	2.1e-11	3.4e-10	1.9536
Cers4	6.66829	2.59e-11	4.16e-10	1.25342
Mgat4b	6.66804	2.59e-11	4.16e-10	1.32359
Cntrob	6.63038	3.35e-11	5.32e-10	1.71947
Ufsp2	6.58835	4.45e-11	6.94e-10	1.5376
Inpp5f	6.57054	5.01e-11	7.76e-10	4.20355
Micu2	6.54504	5.95e-11	9.16e-10	1.99825
Kitl	6.49387	8.37e-11	1.28e-09	5.32826
Trp73	6.4606	1.04e-10	1.58e-09	2.6431
Serpinb6c	6.46023	1.05e-10	1.58e-09	1.85766
Stmn3	6.44797	1.13e-10	1.71e-09	1.65905
Nudt14	6.39091	1.65e-10	2.46e-09	1.35842
Trim47	6.27806	3.43e-10	4.99e-09	2.88331
Igfbp3	6.23732	4.45e-10	6.39e-09	2.70528
Asb2	6.21701	5.07e-10	7.22e-09	3.60273
Cep290	6.21405	5.16e-10	7.35e-09	1.09558
Shb	6.18853	6.07e-10	8.6e-09	2.02127
Phf11a	6.18516	6.2e-10	8.76e-09	4.68961
Traip	6.1188	9.43e-10	1.31e-08	1.25253
Zc3hav1	6.07905	1.21e-09	1.66e-08	1.06544
Dio3	6.07713	1.22e-09	1.68e-08	1.81845
Gmpr2	6.03744	1.57e-09	2.13e-08	1.09145
Zfp808	6.03189	1.62e-09	2.2e-08	1.92854
Rnf219	5.83908	5.25e-09	6.83e-08	2.64104
Nr3c1	5.83553	5.36e-09	6.96e-08	1.68298
Gldc	5.81247	6.16e-09	7.92e-08	1.14709
Lefty2	5.76185	8.32e-09	1.05e-07	1.20118
Platr25	5.73164	9.95e-09	1.25e-07	1.52418
Rpp38	5.6779	1.36e-08	1.69e-07	1.31862
Trp53i11	5.64984	1.61e-08	1.96e-07	1.70543
Odf2l	5.64839	1.62e-08	1.97e-07	2.16038
Nenf	5.63478	1.75e-08	2.13e-07	1.26263
Snapc3	5.61404	1.98e-08	2.39e-07	1.18238
Rpia	5.58589	2.33e-08	2.78e-07	1.41828
Optn	5.56953	2.55e-08	3.05e-07	1.47843
T	5.56651	2.6e-08	3.1e-07	2.22159
Serinc1	5.55626	2.76e-08	3.28e-07	1.00622
Abhd5	5.5399	3.03e-08	3.6e-07	1.39227
Thumpd2	5.53651	3.09e-08	3.66e-07	1.36653
Igf2r	5.46077	4.74e-08	5.52e-07	1.02152
Pros1	5.38756	7.14e-08	8.19e-07	1.41404
Chd3	5.37898	7.49e-08	8.57e-07	1.51997
Gm14409	5.35663	8.48e-08	9.64e-07	2.33355
Prdm1	5.35225	8.69e-08	9.86e-07	3.94906
Tmem8	5.31388	1.07e-07	1.21e-06	1.54041
Ttc28	5.27567	1.32e-07	1.48e-06	1.42408
Gm7334	5.26971	1.37e-07	1.52e-06	5.75559
Zrsr1	5.2045	1.95e-07	2.14e-06	1.57398
Ankra2	5.16462	2.41e-07	2.62e-06	1.04391
Farp1	5.1199	3.06e-07	3.29e-06	2.04778
Chd3os	5.11005	3.22e-07	3.46e-06	2.12502
Usp25	5.04798	4.47e-07	4.7e-06	2.32083
Mfap5	5.03672	4.74e-07	4.97e-06	1.97496
Pglyrp1	5.03002	4.9e-07	5.14e-06	1.0424
D630023F18Rik	4.95141	7.37e-07	7.57e-06	1.48661
Hddc3	4.90122	9.52e-07	9.64e-06	3.08439
Chid1	4.88557	1.03e-06	1.04e-05	1.76381
Gm14443	4.87526	1.09e-06	1.09e-05	1.67455
Pramef12	4.87187	1.11e-06	1.11e-05	1.5492
Prdm5	4.86045	1.17e-06	1.17e-05	1.09014
Sfi1	4.85199	1.22e-06	1.22e-05	2.39504
Gm10031	4.81887	1.44e-06	1.43e-05	1.85549
Lbhd1	4.8135	1.48e-06	1.47e-05	2.07799
Kifc3	4.74057	2.13e-06	2.07e-05	1.80633
Mmrn2	4.73514	2.19e-06	2.12e-05	2.64944
Itgb3bp	4.7252	2.3e-06	2.22e-05	1.28485
Mospd3	4.71458	2.42e-06	2.33e-05	1.28616
Rps6kl1	4.69869	2.62e-06	2.51e-05	1.47456
Vcan	4.65029	3.31e-06	3.14e-05	1.16905
Mirg	4.63125	3.63e-06	3.43e-05	2.94999
Tom1l1	4.59754	4.28e-06	3.99e-05	1.87421
Dclre1a	4.59372	4.35e-06	4.06e-05	1.73891
Tmem2	4.55078	5.34e-06	4.91e-05	1.1549
Vamp7	4.51223	6.41e-06	5.84e-05	1.21182
Hormad2	4.50344	6.69e-06	6.06e-05	1.56684
Kcnab3	4.46334	8.07e-06	7.24e-05	3.65942
Plekhg1	4.4268	9.56e-06	8.51e-05	2.48114
Naa11	4.32735	1.51e-05	0.00013107	1.99695
Mtg1	4.31417	1.6e-05	0.00013875	1.0463
Stk33	4.30741	1.65e-05	0.00014261	2.80833
Pcca	4.26637	1.99e-05	0.00016976	1.01502
Khdc3	4.263	2.02e-05	0.00017218	1.19667
Elmo1	4.24417	2.19e-05	0.00018645	2.19114
Oas1g	4.24285	2.21e-05	0.00018747	3.10947
Mettl22	4.23356	2.3e-05	0.00019495	1.02437
Gm14325	4.22309	2.41e-05	0.00020377	1.93253
Tmem161b	4.21584	2.49e-05	0.00020987	1.06542
Fam107b	4.21195	2.53e-05	0.00021323	1.77318
Metap1d	4.19859	2.69e-05	0.00022551	1.05391
Ccl9	4.18822	2.81e-05	0.00023565	6.79886
Lin28b	4.18454	2.86e-05	0.00023906	2.00423
Lipc	4.15411	3.27e-05	0.00026999	2.53808
Adgrg6	4.11713	3.84e-05	0.00031414	4.07533
Maoa	4.11513	3.87e-05	0.00031662	1.28982
Gm14418	4.10349	4.07e-05	0.00033211	1.47942
Bbs2	4.07432	4.61e-05	0.00037371	1.48759
Syne1	4.05429	5.03e-05	0.00040496	2.27956
Khdrbs2	4.01645	5.91e-05	0.00046959	26.0351
Ebf1	4.01556	5.93e-05	0.00047085	1.78357
H2-Eb1	4.01525	5.94e-05	0.0004712	2.41958
Gm13166	4.00648	6.16e-05	0.0004876	4.20808
B3gnt7	3.93009	8.49e-05	0.00065833	1.03328
Gphn	3.92611	8.63e-05	0.00066849	1.32659
Tsacc	3.91071	9.2e-05	0.00070969	1.09585
Gm3716	3.86506	0.00011106	0.00084411	4.09752
Rabgef1	3.84957	0.00011833	0.00089573	1.03799
Gatb	3.79046	0.00015037	0.00112168	1.23834
Cdh4	3.76778	0.00016471	0.00121619	2.26971
Ablim1	3.75617	0.00017253	0.0012705	2.13095
Kank1	3.73574	0.00018716	0.00136392	1.64689
Xkr6	3.71864	0.0002003	0.00145347	2.85967
Ssbp2	3.70614	0.00021044	0.00152008	1.39551
Zfand2a	3.70077	0.00021495	0.00155085	1.58277
Fam172a	3.67765	0.00023539	0.00168805	1.10317
Mbtps2	3.66065	0.00025158	0.00179735	1.02219
Bdh2	3.64919	0.00026306	0.00187091	2.0354
Ccdc85c	3.63172	0.00028153	0.00199327	2.11723
Nek7	3.61265	0.00030308	0.00212912	1.01711
Ocel1	3.6062	0.00031071	0.00217707	1.19769
Klb	3.51833	0.00043427	0.00298643	4.41867
Rpgr	3.5028	0.00046039	0.00315798	1.29543
Wdr25	3.4891	0.00048465	0.0033112	1.95798
Tmem18	3.47027	0.00051993	0.00353184	1.06444
Samd9l	3.43234	0.0005984	0.00403445	3.00198
Mtus1	3.41703	0.00063308	0.00425314	1.16611
Crabp2	3.41289	0.00064277	0.00431056	3.17639
Top1mt	3.39762	0.00067976	0.00452972	2.00999
Mogat2	3.38015	0.00072447	0.00480232	3.39562
Galm	3.34295	0.00082891	0.00543373	1.21917
Plxdc2	3.33697	0.00084698	0.00552918	1.67812
Ctnnd2	3.33422	0.00085539	0.00557638	2.48128
Flrt3	3.32172	0.00089464	0.00581426	1.45361
Oxld1	3.28573	0.00101718	0.00652988	1.53995
Tbc1d5	3.26962	0.00107692	0.00686681	2.3501
Sptbn4	3.25496	0.00113408	0.0072022	1.41622
1500011B03Rik	3.2541	0.00113754	0.00722172	1.13103
Dclk2	3.24786	0.00116276	0.00736701	1.65881
Serpina3m	3.23697	0.00120808	0.00762351	1.23941
Anxa8	3.21428	0.00130772	0.00818677	2.76997
Ccdc94	3.18323	0.00145642	0.00901523	1.11061
Poli	3.18002	0.00147265	0.00909887	1.19685
Ulbp1	3.1753	0.00149683	0.00923621	5.10312

## Sheet: d0_CAST_vs_C3H_negative
CAST_names	CAST_scores	CAST_pvals	CAST_pvals_adj	CAST_logfoldchanges
Ftl1	-38.4226	0	0	-2.28037
Ly6e	-37.4696	2.88e-307	1.36e-303	-4.3036
Hspb1	-37.3849	6.86e-306	2.6e-302	-2.28385
Eif2s2	-36.9979	1.24e-299	3.35e-296	-1.7484
Eno1	-36.6801	1.52e-294	3.59e-291	-3.22543
Tuba1b	-36.0164	4.63e-284	9.74e-281	-3.46328
mt-Co1	-35.8227	4.89e-281	8.41e-278	-1.24308
Mt1	-35.3109	4e-273	6.3e-270	-2.70638
Stmn1	-33.8467	4.06e-251	5.91e-248	-1.28555
Mylpf	-33.7816	3.67e-250	4.96e-247	-2.01207
1700097N02Rik	-33.3105	2.72e-243	3.22e-240	-2.47492
Spp1	-33.1522	5.27e-241	5.86e-238	-2.34193
Tdgf1	-33.013	5.29e-239	5.56e-236	-4.72633
Map1lc3b	-32.79	8.19e-236	8.16e-233	-2.34877
Ipp	-29.1226	1.86e-186	1.26e-183	-4.90471
Capns1	-29.0562	1.28e-185	8.38e-183	-2.1698
Csrp2	-28.6346	2.49e-180	1.57e-177	-4.24566
Sec61g	-27.5487	4.58e-167	2.48e-164	-1.20944
Rpl39l	-26.9792	2.59e-160	1.33e-157	-4.06525
Gabarapl2	-26.7848	4.86e-158	2.42e-155	-1.11835
Tmsb4x	-26.5599	1.98e-155	9.59e-153	-1.60266
Ctsl	-26.2272	1.3e-151	6.01e-149	-1.92841
Vim	-25.9681	1.14e-148	5e-146	-2.40437
Cenpw	-25.5342	8.23e-144	3.54e-141	-3.97894
Cstb	-24.8844	1.1e-136	4.42e-134	-1.66192
2001-09-01	-24.5962	1.39e-133	5.36e-131	-2.22863
Dnajb6	-22.9572	1.25e-116	4.3e-114	-1.04067
Folr1	-22.9252	2.6e-116	8.79e-114	-2.15229
Plekhf2	-22.1571	8.91e-109	2.96e-106	-2.3858
Ckb	-21.8875	3.42e-106	1.08e-103	-1.09803
Cbr3	-21.5014	1.51e-102	4.54e-100	-4.16447
Uba2	-20.8689	1.03e-96	2.7e-94	-1.25314
1700029P11Rik	-20.0406	2.44e-89	5.63e-87	-3.32892
Zfp553	-20.0354	2.71e-89	6.17e-87	-2.39305
Rpl10l	-19.673	3.67e-86	7.73e-84	-2.85174
Ldhb	-19.3581	1.74e-83	3.47e-81	-3.32272
Nefl	-19.3319	2.9e-83	5.71e-81	-3.96154
Epcam	-19.0738	4.17e-81	8.05e-79	-2.42304
Grsf1	-19.0329	9.1e-81	1.74e-78	-1.50136
Eif2s3y	-18.9882	2.14e-80	4.04e-78	-1.85955
Terf1	-18.575	5.12e-77	9.51e-75	-1.35444
Psme4	-18.2938	9.27e-75	1.65e-72	-1.74765
Tmem234	-18.1793	7.53e-74	1.31e-71	-1.62147
Commd4	-18.1368	1.63e-73	2.81e-71	-1.63888
Eif4a2	-17.689	5.1e-70	8.18e-68	-1.31399
Ephx2	-16.9154	3.46e-64	5.16e-62	-4.97606
Rrbp1	-16.8698	7.5e-64	1.1e-61	-1.0836
Rdm1	-16.7785	3.51e-63	5.07e-61	-2.43489
Nupr1	-16.7419	6.49e-63	9.31e-61	-3.02679
Lncenc1	-16.5574	1.41e-61	1.95e-59	-6.51704
B4galt6	-16.0001	1.28e-57	1.62e-55	-2.88721
Actn1	-15.9435	3.16e-57	3.96e-55	-1.64381
Dnah8	-15.5988	7.42e-55	8.61e-53	-2.88691
Eif3l	-15.3518	3.45e-53	3.86e-51	-1.0357
Thyn1	-15.2346	2.08e-52	2.28e-50	-1.31282
Ubxn2a	-14.9932	8.14e-51	8.56e-49	-1.27465
Pinx1	-14.8581	6.17e-50	6.28e-48	-4.16925
Baiap2l1	-14.7282	4.25e-49	4.14e-47	-4.33771
Pnrc1	-14.7094	5.61e-49	5.44e-47	-2.02541
Egln1	-14.4582	2.22e-47	2.06e-45	-1.73589
Pigp	-14.3964	5.45e-47	5.03e-45	-1.07086
Gm26870	-14.3915	5.85e-47	5.38e-45	-3.12055
Klhdc4	-14.2235	6.55e-46	5.88e-44	-1.3607
Lrrc34	-14.2201	6.87e-46	6.13e-44	-2.73273
Dsg2	-14.1624	1.57e-45	1.38e-43	-3.77081
Cenph	-13.8586	1.13e-43	9.41e-42	-1.41812
Sdf2l1	-13.8287	1.71e-43	1.4e-41	-3.20562
Jund	-13.7108	8.75e-43	7.04e-41	-1.06061
Nefm	-13.6003	3.99e-42	3.15e-40	-6.05091
Avpi1	-13.4785	2.09e-41	1.62e-39	-1.12612
2410141K09Rik	-13.3928	6.66e-41	5.13e-39	-1.67903
1700019D03Rik	-13.1302	2.21e-39	1.65e-37	-3.40328
2610524H06Rik	-12.9451	2.5e-38	1.81e-36	-2.02218
Lrpap1	-12.9039	4.28e-38	3.03e-36	-1.15219
Flywch1	-12.8344	1.05e-37	7.4e-36	-2.04848
Thg1l	-12.7111	5.13e-37	3.48e-35	-1.86997
Pgd	-12.6599	9.86e-37	6.59e-35	-1.14243
Manba	-12.5825	2.63e-36	1.71e-34	-1.5769
1700061G19Rik	-12.518	5.95e-36	3.83e-34	-1.87718
Ddx3y	-12.4974	7.72e-36	4.95e-34	-1.30756
Iqgap1	-12.4581	1.26e-35	8.08e-34	-1.05146
Idh1	-12.4252	1.91e-35	1.21e-33	-1.26091
Fgfbp1	-12.4252	1.91e-35	1.21e-33	-3.33232
Myof	-12.3616	4.22e-35	2.67e-33	-3.76941
Hbegf	-12.3072	8.29e-35	5.18e-33	-2.2293
Adat2	-12.1618	4.97e-34	3.01e-32	-1.42741
Trh	-12.1602	5.06e-34	3.06e-32	-4.0472
Dhps	-12.1582	5.19e-34	3.13e-32	-1.09794
Cmtm7	-12.1577	5.22e-34	3.14e-32	-1.14088
Vangl1	-12.0594	1.73e-33	1.02e-31	-1.75589
Phf11d	-12.0523	1.89e-33	1.11e-31	-1.36057
Bst2	-12.0322	2.41e-33	1.41e-31	-2.57739
Irf2bpl	-11.9956	3.75e-33	2.18e-31	-1.36745
Efr3a	-11.8605	1.9e-32	1.09e-30	-2.2781
Dst	-11.683	1.56e-31	8.64e-30	-1.20222
Gclm	-11.66	2.04e-31	1.13e-29	-1.0375
Aox3	-11.5821	5.08e-31	2.78e-29	-5.24606
Gipc1	-11.5191	1.06e-30	5.73e-29	-1.04225
Platr10	-11.4153	3.51e-30	1.86e-28	-1.44274
Dusp27	-11.3899	4.69e-30	2.47e-28	-3.93215
Oxct1	-11.3549	7.01e-30	3.66e-28	-1.24305
Glmp	-11.2938	1.41e-29	7.18e-28	-1.35171
Gpa33	-11.22	3.25e-29	1.64e-27	-3.55978
1700013H16Rik	-11.1467	7.43e-29	3.67e-27	-4.86266
Tbc1d10b	-11.0539	2.1e-28	1.02e-26	-1.17138
Ckap4	-11.0536	2.11e-28	1.02e-26	-1.7498
Churc1	-11.0523	2.14e-28	1.03e-26	-1.49866
Itgb5	-10.8988	1.17e-27	5.5e-26	-4.82928
Epb41l4a	-10.8599	1.79e-27	8.36e-26	-1.61551
Klhl22	-10.8185	2.81e-27	1.3e-25	-1.80997
Plk4	-10.8125	3e-27	1.38e-25	-1.12437
Nqo1	-10.737	6.82e-27	3.07e-25	-2.41006
Borcs8	-10.4677	1.22e-25	5.24e-24	-1.28286
Ddx58	-10.4608	1.31e-25	5.6e-24	-1.45901
Hspb8	-10.4233	1.94e-25	8.24e-24	-2.19245
Car2	-10.3813	3.02e-25	1.27e-23	-4.78216
Fntb	-10.3809	3.03e-25	1.27e-23	-1.60251
Tcl1	-10.3317	5.07e-25	2.11e-23	-1.49718
Sat1	-10.3025	6.87e-25	2.84e-23	-1.13413
Gm26754	-10.2276	1.49e-24	6.08e-23	-2.44718
Phgdh	-10.2238	1.55e-24	6.3e-23	-1.12839
Notum	-10.1738	2.6e-24	1.05e-22	-3.28484
Zfhx2	-10.1369	3.79e-24	1.53e-22	-1.24315
Platr3	-10.1356	3.84e-24	1.54e-22	-1.2714
Hebp1	-10.1296	4.08e-24	1.64e-22	-1.36202
Asrgl1	-10.0868	6.32e-24	2.51e-22	-1.57844
Gemin7	-10.0852	6.42e-24	2.55e-22	-1.00347
Psma8	-10.0823	6.61e-24	2.62e-22	-6.21224
Hist1h2ap	-10.0245	1.19e-23	4.62e-22	-1.00231
Crygd	-9.98784	1.72e-23	6.65e-22	-5.09164
Trmt44	-9.95593	2.38e-23	9.14e-22	-2.67178
Mta3	-9.88869	4.66e-23	1.77e-21	-1.26465
Etnk1	-9.87229	5.49e-23	2.07e-21	-1.26586
Rbfa	-9.86334	6e-23	2.26e-21	-1.27287
Pmvk	-9.77573	1.43e-22	5.35e-21	-1.33546
Snhg6	-9.6327	5.82e-22	2.14e-20	-1.20248
Jup	-9.58555	9.2e-22	3.34e-20	-1.98534
Itpk1	-9.51476	1.82e-21	6.53e-20	-1.11563
Anxa4	-9.42151	4.45e-21	1.56e-19	-1.83233
Acot9	-9.36163	7.85e-21	2.74e-19	-1.24022
Ttc39b	-9.27658	1.75e-20	5.97e-19	-1.77599
Tgif1	-9.25176	2.21e-20	7.5e-19	-1.18203
H2-Eb1	-9.19469	3.76e-20	1.27e-18	-1.74239
Tk1	-9.17567	4.49e-20	1.51e-18	-1.10883
Map4k1	-9.11224	8.07e-20	2.7e-18	-2.49077
Zp3	-9.01911	1.9e-19	6.25e-18	-4.33604
Aoah	-9.019	1.9e-19	6.25e-18	-2.58105
Dhrs4	-8.94134	3.84e-19	1.24e-17	-1.19899
Fam213b	-8.89266	5.97e-19	1.91e-17	-6.54683
Ucp2	-8.881	6.63e-19	2.11e-17	-1.13229
Plagl1	-8.84169	9.43e-19	2.99e-17	-1.81095
Lrrc6	-8.79847	1.39e-18	4.37e-17	-7.49111
Fbln1	-8.75375	2.06e-18	6.43e-17	-1.43487
Mageb16	-8.6902	3.62e-18	1.12e-16	-1.64426
Ift46	-8.68559	3.77e-18	1.16e-16	-1.55466
Rcn3	-8.62768	6.26e-18	1.9e-16	-3.13605
Rragd	-8.5917	8.57e-18	2.57e-16	-1.42536
Nxn	-8.5843	9.14e-18	2.73e-16	-1.63186
Hist1h2ae	-8.56376	1.09e-17	3.25e-16	-1.05957
Commd7	-8.42652	3.56e-17	1.03e-15	-1.04245
Tcf7l1	-8.34418	7.17e-17	2.02e-15	-1.2387
Capsl	-8.3048	1e-16	2.8e-15	-6.06954
Plekha4	-8.29965	1.04e-16	2.92e-15	-1.86567
Adap1	-8.26935	1.35e-16	3.72e-15	-1.8766
Tmem248	-8.24529	1.65e-16	4.51e-15	-1.14967
Phyh	-8.23954	1.73e-16	4.72e-15	-1.31902
Fstl1	-8.23908	1.74e-16	4.73e-15	-1.01523
Acaa2	-8.22639	1.93e-16	5.24e-15	-2.0147
Gm26825	-8.21834	2.06e-16	5.59e-15	-2.55999
Elf3	-8.1607	3.33e-16	8.97e-15	-1.50478
Syne2	-8.08011	6.47e-16	1.71e-14	-1.44259
Nde1	-8.07859	6.55e-16	1.73e-14	-1.07966
D230025D16Rik	-8.05084	8.22e-16	2.15e-14	-1.38052
Ndfip1	-8.04367	8.72e-16	2.28e-14	-1.62848
Rab4a	-7.91608	2.45e-15	6.23e-14	-1.065
D5Ertd605e	-7.87239	3.48e-15	8.74e-14	-1.89166
Ipmk	-7.8512	4.12e-15	1.03e-13	-1.48255
Ctsc	-7.8109	5.68e-15	1.41e-13	-3.92706
Mreg	-7.7713	7.77e-15	1.91e-13	-1.71215
Tpd52l1	-7.76123	8.41e-15	2.06e-13	-1.40837
Shf	-7.72856	1.09e-14	2.64e-13	-1.13911
Msi2	-7.68644	1.51e-14	3.64e-13	-1.34681
Dguok	-7.6548	1.94e-14	4.63e-13	-1.24833
Srrm4os	-7.6394	2.18e-14	5.2e-13	-7.9792
Bvht	-7.62895	2.37e-14	5.62e-13	-2.94998
Zbtb38	-7.62068	2.52e-14	5.98e-13	-2.52661
Rnf17	-7.59788	3.01e-14	7.12e-13	-1.59628
Sdc2	-7.56232	3.96e-14	9.26e-13	-2.91806
Ethe1	-7.55443	4.21e-14	9.81e-13	-2.03483
Tcf4	-7.53647	4.83e-14	1.12e-12	-1.25504
Cnot7	-7.52839	5.14e-14	1.19e-12	-1.11829
Uap1l1	-7.50045	6.36e-14	1.46e-12	-1.01451
Nt5dc2	-7.49462	6.65e-14	1.52e-12	-1.18413
Grasp	-7.48078	7.39e-14	1.68e-12	-1.40504
Ccdc136	-7.47361	7.8e-14	1.77e-12	-4.5471
Kif2c	-7.46503	8.33e-14	1.88e-12	-1.04096
Fancl	-7.35647	1.89e-13	4.18e-12	-1.48231
Patl2	-7.33409	2.23e-13	4.91e-12	-3.9093
Ak7	-7.20928	5.62e-13	1.21e-11	-2.1223
Dcp2	-7.13738	9.51e-13	2e-11	-1.05049
Eps8	-7.07147	1.53e-12	3.18e-11	-2.4634
Tpp1	-7.06907	1.56e-12	3.23e-11	-1.04559
Trip10	-7.03053	2.06e-12	4.18e-11	-1.06868
Snx10	-7.00552	2.46e-12	4.97e-11	-1.8285
Palld	-6.97331	3.1e-12	6.2e-11	-1.64032
Mpp1	-6.95871	3.43e-12	6.83e-11	-1.43551
Mlx	-6.87961	6e-12	1.16e-10	-1.16348
Ildr1	-6.83985	7.93e-12	1.53e-10	-2.43313
Adrb3	-6.82353	8.88e-12	1.7e-10	-1.49997
Pcbp4	-6.80112	1.04e-11	1.98e-10	-1.00464
Klhl13	-6.78019	1.2e-11	2.27e-10	-1.46797
Abcg2	-6.73044	1.69e-11	3.18e-10	-2.2286
4930461G14Rik	-6.69312	2.18e-11	4.06e-10	-4.33514
Cystm1	-6.63785	3.18e-11	5.86e-10	-1.36503
Uty	-6.62752	3.41e-11	6.27e-10	-1.6629
H2-M5	-6.5467	5.88e-11	1.07e-09	-1.12396
Nid1	-6.5345	6.38e-11	1.15e-09	-1.90167
Pccb	-6.46116	1.04e-10	1.84e-09	-1.92464
Rinl	-6.42902	1.28e-10	2.26e-09	-2.6827
Nipsnap3b	-6.41869	1.37e-10	2.4e-09	-1.0125
1110002J07Rik	-6.40001	1.55e-10	2.7e-09	-4.93247
Tmem245	-6.3861	1.7e-10	2.94e-09	-1.18037
Tmem181a	-6.36299	1.98e-10	3.39e-09	-2.56008
Akr1b8	-6.34893	2.17e-10	3.7e-09	-1.72433
Glipr2	-6.34028	2.29e-10	3.91e-09	-2.39113
Hsd17b11	-6.33719	2.34e-10	3.99e-09	-2.24906
Pecr	-6.33692	2.34e-10	3.99e-09	-2.93914
Apobec2	-6.3224	2.58e-10	4.36e-09	-1.46758
Cdh20	-6.32198	2.58e-10	4.36e-09	-26.8118
Ddhd2	-6.30044	2.97e-10	4.99e-09	-1.06597
Ak4	-6.27989	3.39e-10	5.66e-09	-2.18799
Tulp4	-6.23769	4.44e-10	7.35e-09	-1.7525
Triobp	-6.21154	5.25e-10	8.64e-09	-1.03299
H2-K1	-6.07343	1.25e-09	2e-08	-2.0245
Pdcd6ip	-6.04934	1.45e-09	2.31e-08	-1.56824
Tubb2a	-6.01057	1.85e-09	2.9e-08	-1.39435
Dnajc24	-5.96181	2.49e-09	3.88e-08	-1.23289
Wwtr1	-5.96128	2.5e-09	3.89e-08	-1.02889
Trim2	-5.96044	2.52e-09	3.91e-08	-1.08708
4930566F21Rik	-5.95373	2.62e-09	4.06e-08	-5.83214
Cd3d	-5.91199	3.38e-09	5.2e-08	-8.27738
Etv4	-5.90623	3.5e-09	5.37e-08	-2.296
Kank2	-5.89773	3.69e-09	5.65e-08	-1.34765
Pid1	-5.84005	5.22e-09	7.88e-08	-1.59822
Slc7a5	-5.83391	5.41e-09	8.13e-08	-1.94424
Slc30a2	-5.73873	9.54e-09	1.41e-07	-2.89408
Impad1	-5.73594	9.7e-09	1.43e-07	-2.03148
Itfg2	-5.69912	1.2e-08	1.77e-07	-1.01955
Crcp	-5.69763	1.21e-08	1.78e-07	-1.55046
Nav2	-5.68787	1.29e-08	1.87e-07	-2.17381
Lefty1	-5.68155	1.33e-08	1.94e-07	-1.04757
3110002H16Rik	-5.63774	1.72e-08	2.47e-07	-1.25184
1810030O07Rik	-5.57412	2.49e-08	3.52e-07	-1.99572
Vps54	-5.56089	2.68e-08	3.77e-07	-1.57292
Mpv17	-5.553	2.81e-08	3.94e-07	-1.05253
Ahsa2	-5.55052	2.85e-08	3.99e-07	-1.01232
Adam23	-5.54042	3.02e-08	4.21e-07	-1.38032
Dppa3	-5.5124	3.54e-08	4.9e-07	-1.41529
Pnkp	-5.49963	3.81e-08	5.23e-07	-1.07405
4930591A17Rik	-5.46033	4.75e-08	6.48e-07	-4.35336
Gfod2	-5.45804	4.81e-08	6.55e-07	-2.05647
C330021F23Rik	-5.44783	5.1e-08	6.91e-07	-3.35065
Cd38	-5.44706	5.12e-08	6.94e-07	-2.29828
Ushbp1	-5.44649	5.14e-08	6.95e-07	-5.55263
Aamdc	-5.44462	5.19e-08	7.02e-07	-1.8942
Hecw2	-5.41291	6.2e-08	8.32e-07	-4.25705
Adgre5	-5.36522	8.09e-08	1.07e-06	-2.37637
Pi4k2b	-5.33869	9.36e-08	1.23e-06	-1.68945
Mid1ip1	-5.32691	9.99e-08	1.31e-06	-1.69772
Fsd1l	-5.32142	1.03e-07	1.34e-06	-4.21871
Gstm1	-5.30304	1.14e-07	1.48e-06	-1.19749
2410137M14Rik	-5.29507	1.19e-07	1.55e-06	-1.38862
Ankrd33b	-5.2621	1.42e-07	1.84e-06	-2.58678
Cox11	-5.2539	1.49e-07	1.92e-06	-1.08663
Smim10l1	-5.25078	1.51e-07	1.94e-06	-2.435
Tacc1	-5.23858	1.62e-07	2.07e-06	-1.00946
Clstn3	-5.22322	1.76e-07	2.24e-06	-2.0455
Ndrg1	-5.2199	1.79e-07	2.28e-06	-2.00159
Hist1h2bc	-5.20412	1.95e-07	2.46e-06	-1.8287
Litaf	-5.18288	2.18e-07	2.74e-06	-1.16654
Sh3bp4	-5.14568	2.67e-07	3.33e-06	-1.40193
Cdc42ep3	-5.13371	2.84e-07	3.54e-06	-1.11342
Pdp2	-5.11316	3.17e-07	3.93e-06	-1.36166
Sccpdh	-5.08671	3.64e-07	4.49e-06	-2.55932
Dusp1	-5.07386	3.9e-07	4.78e-06	-1.20099
Cryge	-5.04325	4.58e-07	5.55e-06	-7.5989
Klf6	-5.03986	4.66e-07	5.64e-06	-1.07415
Ccnyl1	-5.02362	5.07e-07	6.13e-06	-1.71949
Cd3g	-4.98294	6.26e-07	7.46e-06	-26.6055
Etv1	-4.96579	6.84e-07	8.12e-06	-1.43114
Cttnbp2	-4.90048	9.56e-07	1.12e-05	-2.56072
Gk5	-4.89545	9.81e-07	1.15e-05	-1.23659
Slc38a7	-4.8916	1e-06	1.17e-05	-1.87186
Pitpnc1	-4.87475	1.09e-06	1.27e-05	-1.6473
9330185C12Rik	-4.87071	1.11e-06	1.29e-05	-6.14653
Dhrs7	-4.85001	1.23e-06	1.43e-05	-1.87563
Cd59a	-4.84856	1.24e-06	1.44e-05	-1.29682
Ttc39c	-4.83084	1.36e-06	1.57e-05	-2.29007
Ankrd45	-4.78814	1.68e-06	1.92e-05	-1.50858
Cdyl2	-4.77434	1.8e-06	2.05e-05	-1.58198
Pank1	-4.72818	2.27e-06	2.55e-05	-1.14835
Gm10069	-4.72761	2.27e-06	2.55e-05	-3.78522
Uggt2	-4.70336	2.56e-06	2.86e-05	-5.72673
Sertad1	-4.67225	2.98e-06	3.3e-05	-1.1086
2310043M15Rik	-4.63467	3.58e-06	3.93e-05	-1.69205
Gcnt2	-4.62521	3.74e-06	4.1e-05	-1.38738
Golga3	-4.60512	4.12e-06	4.49e-05	-1.09343
Zfhx3	-4.58557	4.53e-06	4.91e-05	-1.13304
Sorl1	-4.56148	5.08e-06	5.47e-05	-1.30723
Lurap1l	-4.52282	6.1e-06	6.52e-05	-4.32829
Gls2	-4.48321	7.35e-06	7.79e-05	-1.84482
Znrf1	-4.47464	7.65e-06	8.1e-05	-1.06334
Irak3	-4.42104	9.82e-06	0.00010192	-4.52234
Vwa3b	-4.38883	1.14e-05	0.00011728	-1.40197
Ermard	-4.3735	1.22e-05	0.00012535	-1.6084
Wdfy3	-4.35204	1.35e-05	0.0001376	-1.41761
Pkd2	-4.34792	1.37e-05	0.00014006	-1.46809
Chpt1	-4.33904	1.43e-05	0.00014522	-1.15851
Amotl2	-4.3146	1.6e-05	0.00016053	-1.06396
Nav1	-4.30778	1.65e-05	0.00016521	-1.03718
Ncoa6	-4.29817	1.72e-05	0.00017217	-1.09556
4930430F08Rik	-4.2912	1.78e-05	0.00017748	-2.46558
Gusb	-4.2862	1.82e-05	0.00018094	-2.11658
Xlr3c	-4.27313	1.93e-05	0.00019112	-4.89113
Ppp1r1a	-4.24477	2.19e-05	0.00021546	-2.5148
Zfp263	-4.2421	2.21e-05	0.0002177	-2.0654
Gfm2	-4.2235	2.41e-05	0.00023575	-1.51678
Nanos3	-4.20935	2.56e-05	0.00025048	-2.48089
Itgav	-4.17207	3.02e-05	0.00029175	-1.30655
6030458C11Rik	-4.15484	3.26e-05	0.00031383	-1.00759
Tpst1	-4.15057	3.32e-05	0.00031909	-3.10774
Gm3604	-4.14123	3.45e-05	0.00033152	-1.55299
Fut9	-4.13113	3.61e-05	0.00034521	-1.7723
Tpm2	-4.10563	4.03e-05	0.0003827	-1.58947
Urb2	-4.09255	4.27e-05	0.00040312	-1.37636
Foxd3	-4.07791	4.54e-05	0.00042807	-1.17058
Dse	-4.06998	4.7e-05	0.00044246	-1.08296
Surf1	-4.06186	4.87e-05	0.00045655	-1.02821
Xpc	-4.04212	5.3e-05	0.00049456	-1.11915
B230354K17Rik	-4.03541	5.45e-05	0.00050841	-1.5341
Pcna-ps2	-3.93084	8.46e-05	0.00076431	-1.4548
Pdxk	-3.92874	8.54e-05	0.00077027	-1.04003
2310009B15Rik	-3.91704	8.96e-05	0.00080746	-1.13625
Zfp516	-3.91071	9.2e-05	0.00082774	-1.94326
Ifi35	-3.89657	9.76e-05	0.00087549	-2.00271
2410089E03Rik	-3.89348	9.88e-05	0.00088629	-1.11264
4930579G24Rik	-3.89024	0.00010014	0.00089694	-1.65636
Lrmp	-3.88475	0.00010243	0.00091399	-2.26372
Plet1	-3.87072	0.00010851	0.00096579	-2.63899
Pnma5	-3.86604	0.00011062	0.00098285	-1.66712
Glb1	-3.84293	0.00012157	0.00107111	-1.09794
Ldhal6b	-3.83279	0.0001267	0.00111315	-4.04902
Lama3	-3.82784	0.00012927	0.00113474	-1.33849
Rufy3	-3.82605	0.00013022	0.00114038	-1.67508
Gm8909	-3.80546	0.00014154	0.00123043	-5.00851
Arntl	-3.80009	0.00014465	0.00125512	-2.79376
Itm2a	-3.79967	0.00014489	0.00125667	-1.59766
Scrn1	-3.78617	0.00015299	0.00132143	-2.17816
St6galnac2	-3.77024	0.00016309	0.00139915	-2.17227
Slx1b	-3.76578	0.00016603	0.00142308	-1.77966
Galnt12	-3.75392	0.00017409	0.00148877	-2.915
Ceacam10	-3.74393	0.00018116	0.00154506	-3.99863
Dcbld1	-3.74088	0.00018337	0.00156322	-1.04297
Fry	-3.72018	0.00019908	0.00168872	-1.17822
Qpct	-3.70703	0.0002097	0.0017717	-3.86068
Tbc1d17	-3.68885	0.00022527	0.00189478	-1.24278
Ccdc30	-3.6826	0.00023087	0.00193756	-1.56951
Gys1	-3.6792	0.00023396	0.00195918	-1.58561
1190005I06Rik	-3.63342	0.00027969	0.00231139	-1.72138
Pdcl2	-3.57521	0.00034995	0.00284481	-2.20067
Gnb4	-3.57357	0.00035215	0.00286023	-1.73498
Gm26699	-3.55543	0.00037737	0.00304419	-1.40517
Gpt2	-3.55394	0.00037951	0.00305754	-1.21668
Wdr62	-3.48151	0.0004986	0.00393164	-1.22109
Gfpt2	-3.42944	0.00060484	0.0047047	-2.07502
Fam13b	-3.42425	0.00061649	0.00478751	-1.58444
Ddhd1	-3.37225	0.00074555	0.00569166	-1.11506
Platr7	-3.35335	0.00079841	0.00606334	-2.25099
H2-D1	-3.34561	0.00082102	0.0062077	-1.40451
Tnnt1	-3.33985	0.00083823	0.00632438	-1.67061
Gm20604	-3.33978	0.00083846	0.00632438	-2.17074
Pkd1l2	-3.33196	0.00086236	0.00649432	-1.93158
St3gal5	-3.31927	0.00090254	0.00677802	-1.41536
Dapp1	-3.31614	0.0009127	0.00684343	-1.65454
Apol6	-3.29601	0.00098068	0.00732121	-25.8383
Lmo7	-3.28145	0.00103275	0.00767664	-1.52446
Acox3	-3.28103	0.00103428	0.00768504	-2.09612
Ninl	-3.25854	0.00111987	0.00827227	-1.15633
Gm807	-3.25042	0.00115235	0.00849558	-25.8085
Trim7	-3.2479	0.00116258	0.00856438	-2.84861
Ift22	-3.246	0.0011704	0.00861858	-1.36523
Mns1	-3.23292	0.00122531	0.00899036	-1.12755
Cnksr3	-3.21889	0.00128686	0.00938017	-1.42135
Man2a1	-3.20079	0.00137053	0.00992244	-1.11114

## Sheet: d0_CAST_vs_C3H_positive
CAST_names	CAST_scores	CAST_pvals	CAST_pvals_adj	CAST_logfoldchanges
Rpl26	38.4587	0	0	1.8118
Eno1b	38.3144	0	0	6.50128
Rps3a1	37.2886	2.51e-304	7.92e-301	1.06276
Polr2f	31.7795	1.24e-221	1.18e-218	1.60055
Zfp706	27.8102	3.27e-170	1.93e-167	1.42741
Id1	27.7981	4.57e-170	2.62e-167	3.76614
Ldha	27.2239	3.39e-163	1.78e-160	1.76113
Slc25a4	26.2335	1.1e-151	5.22e-149	1.4771
Tpm3-rs7	26.0979	3.85e-150	1.74e-147	4.05646
Trim71	25.2593	8.96e-141	3.68e-138	1.74843
Apoa2	24.1763	3.95e-129	1.46e-126	6.11343
Zfp42	23.6566	1.01e-123	3.61e-121	1.34038
Gm12355	23.4273	2.25e-121	7.89e-119	6.87404
Utf1	21.9813	4.34e-107	1.39e-104	1.51584
Mzt2	21.6659	4.3e-104	1.33e-101	2.39312
Cbx3	21.4715	2.88e-102	8.5e-100	1.16575
Suclg2	21.2385	4.21e-100	1.17e-97	2.53926
Abcc3	20.962	1.46e-97	3.94e-95	7.18184
Abracl	20.5328	1.1e-93	2.73e-91	1.91569
Ndufv3	20.3999	1.68e-92	4.12e-90	1.30011
Cyb5a	19.8848	5.51e-88	1.21e-85	1.15978
Smtnl1	19.7842	4.07e-87	8.86e-85	1.4592
Gm10036	19.7416	9.48e-87	2.04e-84	2.77399
Mapt	19.6523	5.53e-86	1.15e-83	3.74299
Baz2b	19.4609	2.36e-84	4.8e-82	2.18794
Fabp5	18.3954	1.43e-75	2.63e-73	3.38275
Dhx36	18.223	3.39e-74	6e-72	1.65352
Ctsb	18.1925	5.92e-74	1.04e-71	1.3742
Tbc1d31	18.1256	2e-73	3.41e-71	3.56257
Rasgrp2	18.105	2.91e-73	4.92e-71	2.72333
Tuba1a	18.017	1.43e-72	2.38e-70	1.12535
Pusl1	17.8303	4.11e-71	6.7e-69	2.85862
Tipin	17.7265	2.62e-70	4.23e-68	1.01249
1110004F10Rik	17.5336	7.94e-69	1.24e-66	1.07198
D16Ertd472e	17.3592	1.68e-67	2.61e-65	2.23576
Fuom	16.8349	1.36e-63	1.97e-61	2.05722
Tex19.1	16.6301	4.22e-62	5.96e-60	1.79425
Uqcc2	16.5048	3.39e-61	4.65e-59	1.06046
Hist1h2ac	16.259	1.93e-59	2.57e-57	5.86013
Ift52	16.1931	5.64e-59	7.47e-57	1.63124
Hexb	16.118	1.91e-58	2.45e-56	1.56717
Bmp4	15.8226	2.17e-56	2.71e-54	2.1844
Pcolce2	15.8035	2.94e-56	3.61e-54	1.63745
Mrps10	15.6727	2.33e-55	2.75e-53	1.19098
Tas1r1	15.5959	7.76e-55	8.95e-53	5.76954
Cetn3	15.4898	4.07e-54	4.67e-52	1.41783
Upk1a	15.3457	3.78e-53	4.21e-51	2.73036
Eif3j1	15.2299	2.24e-52	2.43e-50	1.31825
Pttg1	15.1966	3.72e-52	4e-50	1.14591
Scand1	15.1724	5.38e-52	5.76e-50	1.16847
Stard3nl	14.8924	3.69e-50	3.84e-48	2.74844
Mrps26	14.68	8.66e-49	8.37e-47	1.1282
Foxd1	14.6679	1.03e-48	9.94e-47	3.13084
Trpm1	14.2132	7.58e-46	6.74e-44	1.49103
Mnd1	13.8368	1.53e-43	1.27e-41	1.32721
Tgm1	13.8081	2.28e-43	1.86e-41	4.30507
Rangrf	13.6083	3.57e-42	2.83e-40	1.0957
Spty2d1	13.3222	1.72e-40	1.31e-38	1.3145
9130401M01Rik	13.1463	1.79e-39	1.34e-37	1.05093
Fblim1	12.975	1.7e-38	1.24e-36	2.04071
Lgals1	12.9734	1.73e-38	1.26e-36	1.18454
Tmem50a	12.7126	5.03e-37	3.44e-35	1.39655
Smagp	12.6537	1.07e-36	7.11e-35	1.42272
Hmgb3	12.3443	5.23e-35	3.3e-33	1.08241
Timm9	12.2804	1.15e-34	7.19e-33	1.02287
3110040N11Rik	12.2468	1.75e-34	1.08e-32	2.06331
Hmces	12.2011	3.07e-34	1.88e-32	1.4895
Mpc1	12.143	6.25e-34	3.73e-32	1.02218
Ifrd1	12.1361	6.8e-34	4.05e-32	1.12797
Dctd	11.8795	1.51e-32	8.67e-31	1.39269
Gltp	11.82	3.08e-32	1.74e-30	1.03872
Ssh1	11.7809	4.9e-32	2.76e-30	2.13087
1500009L16Rik	11.6944	1.36e-31	7.58e-30	1.76743
Haus4	11.6657	1.91e-31	1.06e-29	1.19555
Rad50	11.6472	2.37e-31	1.31e-29	1.70883
Cited4	11.5602	6.55e-31	3.57e-29	3.19619
Aldh9a1	11.5562	6.87e-31	3.73e-29	1.67487
Zfand1	11.3741	5.63e-30	2.94e-28	1.21964
Serpine2	11.3418	8.15e-30	4.22e-28	3.45518
Pla2g16	11.3021	1.28e-29	6.55e-28	2.39399
Anxa11	11.2932	1.42e-29	7.21e-28	1.37486
Tdp2	11.1284	9.13e-29	4.49e-27	1.0767
Mgmt	11.0041	3.65e-28	1.75e-26	1.04885
Rcn1	10.8668	1.66e-27	7.78e-26	1.0032
Casp3	10.8219	2.71e-27	1.26e-25	1.5509
Dtd1	10.7961	3.59e-27	1.65e-25	1.93197
Pxmp2	10.7831	4.14e-27	1.9e-25	1.64355
Ndufaf4	10.6234	2.32e-26	1.03e-24	1.01251
Mdm2	10.6144	2.55e-26	1.13e-24	1.09044
Vti1b	10.5093	7.82e-26	3.41e-24	1.19708
Rrp36	10.4814	1.05e-25	4.57e-24	1.09868
Pla2g12a	10.4658	1.24e-25	5.34e-24	2.5923
Lin28a	10.4563	1.37e-25	5.86e-24	1.81862
Aga	10.0786	6.87e-24	2.71e-22	2.2315
Eva1b	10.0408	1.01e-23	3.93e-22	1.64452
Eif1b	9.94526	2.64e-23	1.01e-21	1.06777
Wfdc2	9.88758	4.71e-23	1.79e-21	1.90217
Dna2	9.71226	2.67e-22	9.92e-21	1.45447
Miip	9.63343	5.78e-22	2.13e-20	2.62757
Nme7	9.57549	1.01e-21	3.68e-20	2.21189
Cisd3	9.55097	1.28e-21	4.64e-20	1.06462
Tpgs1	9.51865	1.75e-21	6.3e-20	1.12948
Rfxap	9.51426	1.83e-21	6.55e-20	1.95653
Triml2	9.50279	2.04e-21	7.3e-20	1.37086
Ctnnal1	9.46429	2.96e-21	1.05e-19	1.72015
Tsix	9.4238	4.35e-21	1.53e-19	1.527
Btg2	9.38789	6.12e-21	2.15e-19	1.62527
Commd3	9.37493	6.92e-21	2.42e-19	1.17275
Gstp2	9.34516	9.18e-21	3.19e-19	1.8004
Slc1a5	9.298	1.43e-20	4.92e-19	1.4784
Gm14403	9.2908	1.53e-20	5.25e-19	2.67224
Sirt5	9.19054	3.91e-20	1.32e-18	3.61785
Sult6b1	9.10481	8.64e-20	2.88e-18	1.2203
Mgst3	9.03264	1.68e-19	5.53e-18	1.06016
Slc38a4	8.97321	2.88e-19	9.4e-18	1.25419
Tbc1d7	8.96254	3.17e-19	1.03e-17	2.5459
Halr1	8.88862	6.19e-19	1.97e-17	1.47142
Cbs	8.88656	6.3e-19	2.01e-17	1.39987
Emc7	8.8181	1.16e-18	3.68e-17	1.01127
Pfkl	8.77556	1.7e-18	5.34e-17	1.21711
Slc35g1	8.69623	3.43e-18	1.06e-16	2.17506
Ggct	8.63577	5.83e-18	1.77e-16	1.43495
3110082I17Rik	8.53806	1.36e-17	4.04e-16	1.27448
Agpat2	8.41466	3.94e-17	1.13e-15	1.0075
Pold2	8.40014	4.46e-17	1.27e-15	1.14387
Tmx2	8.35379	6.61e-17	1.87e-15	1.37857
Cars2	8.3345	7.78e-17	2.19e-15	1.90255
Sh3gl3	8.28612	1.17e-16	3.26e-15	1.20927
Fkbp6	8.27907	1.24e-16	3.44e-15	1.64797
Mocs2	8.26153	1.44e-16	3.97e-15	1.33469
Ptgr1	8.24259	1.69e-16	4.61e-15	1.17029
Pcna	8.14717	3.73e-16	1e-14	1.15683
Platr15	8.14675	3.74e-16	1e-14	1.87317
Mthfs	8.14568	3.77e-16	1.01e-14	2.90738
Crip2	8.14298	3.86e-16	1.03e-14	1.46237
Sdhaf4	8.07604	6.69e-16	1.77e-14	1.14712
Gm8797	7.96617	1.64e-15	4.23e-14	2.14828
Ogdhl	7.96148	1.7e-15	4.38e-14	2.01128
Abhd14a	7.93972	2.03e-15	5.2e-14	1.01113
Parn	7.93068	2.18e-15	5.58e-14	1.20603
Smyd2	7.89431	2.92e-15	7.38e-14	1.24384
Lyrm4	7.86641	3.65e-15	9.16e-14	2.5084
Rpgrip1	7.75151	9.08e-15	2.22e-13	2.09843
Gsto1	7.74057	9.9e-15	2.41e-13	1.52881
Cntrob	7.72041	1.16e-14	2.81e-13	2.60406
Gstz1	7.71656	1.2e-14	2.89e-13	1.71235
Acadl	7.59705	3.03e-14	7.16e-13	1.43172
Slc1a3	7.58016	3.45e-14	8.14e-13	1.84833
Pla2g1b	7.57688	3.54e-14	8.34e-13	1.50168
Pop4	7.57097	3.7e-14	8.7e-13	1.16031
Tfeb	7.56697	3.82e-14	8.95e-13	1.17237
Gm14406	7.53426	4.91e-14	1.14e-12	2.95625
Cbr1	7.51875	5.53e-14	1.27e-12	1.05875
Comtd1	7.45394	9.06e-14	2.04e-12	1.08986
Ncam1	7.4279	1.1e-13	2.48e-12	1.56031
Tst	7.40934	1.27e-13	2.84e-12	1.30864
Ufsp2	7.40122	1.35e-13	3.02e-12	2.0712
Pak1	7.39234	1.44e-13	3.22e-12	1.25894
Gjb5	7.33657	2.19e-13	4.83e-12	1.29377
Eid1	7.33066	2.29e-13	5.03e-12	1.2305
Gpx2	7.30614	2.75e-13	6.02e-12	1.40583
Pdk1	7.25949	3.89e-13	8.41e-12	1.58501
Chd3	7.23356	4.7e-13	1.02e-11	2.98868
Zfp511	7.23109	4.79e-13	1.03e-11	1.11284
Pkp2	7.2068	5.73e-13	1.23e-11	2.78224
Ube2e1	7.18881	6.54e-13	1.4e-11	1.08454
Ptprf	7.15446	8.4e-13	1.78e-11	1.42821
Trim44	7.15118	8.6e-13	1.82e-11	1.23453
Crlf2	7.11962	1.08e-12	2.27e-11	1.3484
Tex264	7.11821	1.09e-12	2.29e-11	1.0172
Gm11273	7.06785	1.57e-12	3.25e-11	4.535
Sulf2	7.06347	1.62e-12	3.36e-11	1.04567
Lyrm2	7.06324	1.63e-12	3.36e-11	1.39363
Uba1y	7.02874	2.08e-12	4.23e-11	2.95278
Zfp934	6.99836	2.59e-12	5.21e-11	1.22746
Dpp7	6.96195	3.36e-12	6.69e-11	1.10209
Cotl1	6.93748	3.99e-12	7.89e-11	1.8626
Bcap29	6.93473	4.07e-12	8.04e-11	1.62933
Zfp951	6.92078	4.49e-12	8.85e-11	3.05786
Nomo1	6.90839	4.9e-12	9.61e-11	1.14229
Ripk3	6.87336	6.27e-12	1.21e-10	1.75037
Ell2	6.85922	6.92e-12	1.34e-10	1.26939
Micu2	6.81568	9.38e-12	1.79e-10	2.49809
Prkdc	6.75511	1.43e-11	2.69e-10	1.51761
Slain2	6.74996	1.48e-11	2.78e-10	1.31638
Trp53i11	6.6935	2.18e-11	4.05e-10	2.81256
Acsl1	6.6924	2.2e-11	4.08e-10	1.49505
Gm6563	6.66163	2.71e-11	5.01e-10	1.2406
Lamb1	6.6518	2.9e-11	5.35e-10	2.76955
Cers4	6.6343	3.26e-11	6e-10	1.37291
Wdr35	6.60819	3.89e-11	7.13e-10	1.32194
Sec24c	6.51655	7.19e-11	1.29e-09	1.69164
Nt5c3b	6.51151	7.44e-11	1.34e-09	1.01123
Trp73	6.4692	9.85e-11	1.75e-09	3.3837
Stk31	6.46581	1.01e-10	1.79e-09	1.66827
Slc9b1	6.45369	1.09e-10	1.93e-09	1.92437
Serpinb6c	6.42471	1.32e-10	2.32e-09	2.08544
Dio3	6.39521	1.6e-10	2.78e-09	3.0753
Dcxr	6.38728	1.69e-10	2.92e-09	1.66338
Tjp2	6.37619	1.82e-10	3.12e-09	1.1195
N6amt1	6.3333	2.4e-10	4.08e-09	1.00811
Fam216a	6.33124	2.43e-10	4.12e-09	1.18081
Coq2	6.30623	2.86e-10	4.81e-09	1.56426
T	6.29834	3.01e-10	5.05e-09	3.77065
Retsat	6.27166	3.57e-10	5.96e-09	1.63129
Trim47	6.26819	3.65e-10	6.09e-09	3.73329
Ptk7	6.26148	3.81e-10	6.35e-09	1.33641
Atp9a	6.24238	4.31e-10	7.15e-09	1.60456
Pck2	6.20658	5.41e-10	8.9e-09	1.15763
Asb2	6.18478	6.22e-10	1.02e-08	5.45698
Inpp5d	6.17902	6.45e-10	1.05e-08	1.02995
Tmem209	6.17803	6.49e-10	1.06e-08	1.30724
Mcm8	6.14624	7.93e-10	1.29e-08	2.04037
Slc27a3	6.13091	8.74e-10	1.41e-08	1.93779
Lmna	6.12687	8.96e-10	1.45e-08	1.0786
Ydjc	6.11422	9.7e-10	1.57e-08	1.12066
Bbip1	6.06832	1.29e-09	2.06e-08	1.04067
Mfap5	5.99616	2.02e-09	3.16e-08	3.54278
Coa4	5.99421	2.04e-09	3.19e-08	1.39534
Lztfl1	5.96882	2.39e-09	3.72e-08	1.2605
Glmn	5.90661	3.49e-09	5.36e-08	1.30397
Nudt14	5.89224	3.81e-09	5.83e-08	1.34847
Fbxo17	5.87897	4.13e-09	6.31e-08	1.36292
Asph	5.86788	4.41e-09	6.72e-08	1.21354
Ttc32	5.85054	4.9e-09	7.41e-08	1.22856
Igfbp3	5.83388	5.42e-09	8.13e-08	2.94801
Gcdh	5.82255	5.8e-09	8.7e-08	1.21683
Saysd1	5.79537	6.82e-09	1.02e-07	4.10119
Cpsf4l	5.78744	7.15e-09	1.06e-07	2.64147
Tmem18	5.77159	7.85e-09	1.16e-07	2.76255
Psmb10	5.75699	8.56e-09	1.27e-07	1.30534
Phf11a	5.72363	1.04e-08	1.54e-07	4.98135
Ercc5	5.71742	1.08e-08	1.59e-07	1.48137
Rnf219	5.70777	1.14e-08	1.68e-07	2.95813
Rpia	5.69321	1.25e-08	1.82e-07	1.58046
Rpp38	5.68326	1.32e-08	1.92e-07	1.43877
Epas1	5.68143	1.34e-08	1.94e-07	1.14326
Hist2h2ac	5.65879	1.52e-08	2.2e-07	3.43387
Borcs7	5.65856	1.53e-08	2.2e-07	1.46562
Ankra2	5.60969	2.03e-08	2.89e-07	1.21698
Pnp2	5.6095	2.03e-08	2.89e-07	7.46842
Gmpr2	5.59715	2.18e-08	3.09e-07	1.01713
Cdc7	5.57031	2.54e-08	3.59e-07	2.18175
Farp1	5.55639	2.75e-08	3.87e-07	2.94158
Nradd	5.53562	3.1e-08	4.32e-07	1.353
Diexf	5.50364	3.72e-08	5.13e-07	1.36745
Chd3os	5.5036	3.72e-08	5.13e-07	3.03372
Vamp7	5.50192	3.76e-08	5.17e-07	1.78108
Platr25	5.49254	3.96e-08	5.44e-07	1.5813
Pramef12	5.48751	4.08e-08	5.59e-07	2.14416
Abcd4	5.46086	4.74e-08	6.46e-07	1.05369
Rps6kl1	5.45534	4.89e-08	6.65e-07	2.08658
Lyrm9	5.4553	4.89e-08	6.65e-07	1.25687
Gm10031	5.45072	5.02e-08	6.81e-07	2.74475
Gaa	5.43639	5.44e-08	7.33e-07	1.97203
Mgat4b	5.42335	5.85e-08	7.87e-07	1.07965
Lamtor3	5.40833	6.36e-08	8.53e-07	1.04142
Gm14412	5.40688	6.41e-08	8.6e-07	1.35475
Thumpd2	5.39316	6.92e-08	9.25e-07	1.38416
Naa11	5.38352	7.3e-08	9.74e-07	4.59375
Galnt6	5.38039	7.43e-08	9.91e-07	1.13869
Pcbd2	5.36141	8.26e-08	1.09e-06	1.13888
Sord	5.3611	8.27e-08	1.09e-06	1.53825
Hormad2	5.35809	8.41e-08	1.11e-06	2.43932
Nenf	5.32672	1e-07	1.31e-06	1.26923
Igf2r	5.32424	1.01e-07	1.32e-06	1.01623
Nptx2	5.26885	1.37e-07	1.77e-06	1.58189
Pcolce	5.26664	1.39e-07	1.79e-06	1.45504
Mettl22	5.2106	1.88e-07	2.39e-06	1.42547
Nr3c1	5.20534	1.94e-07	2.44e-06	1.5446
Agpat4	5.19913	2e-07	2.52e-06	1.09122
Pdlim5	5.13169	2.87e-07	3.58e-06	1.16353
Ptpn14	5.09086	3.56e-07	4.4e-06	1.66972
Zfp808	5.08831	3.61e-07	4.45e-06	1.57524
Csrnp3	5.08659	3.65e-07	4.49e-06	2.41131
5430416N02Rik	5.06681	4.05e-07	4.95e-06	1.10872
Zfp507	5.06334	4.12e-07	5.03e-06	1.41897
Abhd5	5.05892	4.22e-07	5.14e-06	1.31202
Rgcc	5.05671	4.27e-07	5.19e-06	2.32214
Tmem19	5.00253	5.66e-07	6.78e-06	1.25225
Kitl	4.97646	6.48e-07	7.7e-06	2.62245
Slc7a3	4.91474	8.89e-07	1.05e-05	1.04518
Gm14409	4.90262	9.46e-07	1.11e-05	2.19067
Usp25	4.89644	9.76e-07	1.14e-05	2.59909
Ube2e2	4.817	1.46e-06	1.67e-05	1.459
Chid1	4.81673	1.46e-06	1.67e-05	1.85042
Rgs19	4.80743	1.53e-06	1.75e-05	1.42445
Gm7334	4.80179	1.57e-06	1.8e-05	5.11515
Pdpn	4.79127	1.66e-06	1.89e-05	1.08205
Anxa6	4.76474	1.89e-06	2.14e-05	1.38633
Ssbp2	4.73508	2.19e-06	2.46e-05	2.49285
Mapk7	4.727	2.28e-06	2.56e-05	1.39206
Bcam	4.7228	2.33e-06	2.61e-05	1.26247
Ankrd37	4.69284	2.69e-06	3.01e-05	2.47618
BC004004	4.68842	2.75e-06	3.07e-05	1.27446
Sfi1	4.65018	3.32e-06	3.66e-05	2.54707
Sh3bp1	4.64134	3.46e-06	3.81e-05	1.54711
Tom1l1	4.63074	3.64e-06	4e-05	2.10113
Rasip1	4.60524	4.12e-06	4.49e-05	1.80743
Fem1a	4.58385	4.56e-06	4.94e-05	1.595
Ankrd49	4.57043	4.87e-06	5.25e-05	1.05821
Gca	4.55991	5.12e-06	5.51e-05	2.26914
Gphn	4.55957	5.13e-06	5.51e-05	1.72197
Plekhg1	4.50185	6.74e-06	7.16e-05	3.33189
Gm14325	4.47304	7.71e-06	8.14e-05	2.47005
Rnf6	4.45424	8.42e-06	8.84e-05	1.36934
Foxred1	4.45207	8.5e-06	8.92e-05	1.00183
Mipep	4.43495	9.21e-06	9.61e-05	1.28116
Def6	4.41494	1.01e-05	0.00010466	1.03162
Zfand2a	4.38612	1.15e-05	0.00011868	2.3804
Kctd3	4.37594	1.21e-05	0.00012402	1.09333
Mtg1	4.35719	1.32e-05	0.00013455	1.11184
Pcca	4.32154	1.55e-05	0.00015606	1.12328
Mettl13	4.30946	1.64e-05	0.00016405	1.33654
Rec114	4.2891	1.79e-05	0.00017897	1.38845
Gm14443	4.28872	1.8e-05	0.00017918	1.57994
Ndufaf7	4.27332	1.93e-05	0.00019112	1.132
Snhg11	4.26886	1.96e-05	0.00019457	1.26198
Cr1l	4.25064	2.13e-05	0.00021011	1.02537
Metap1d	4.23916	2.24e-05	0.00022045	1.16545
Echdc1	4.1407	3.46e-05	0.00033213	2.22974
Cpped1	4.13845	3.5e-05	0.00033523	1.33618
Nek7	4.11904	3.8e-05	0.00036308	1.1988
Abhd4	4.11367	3.89e-05	0.0003709	1.29658
Prdm1	4.10364	4.07e-05	0.0003858	2.28858
Lbhd1	4.0964	4.2e-05	0.00039707	1.76205
Flrt3	4.08157	4.47e-05	0.0004218	2.22252
Nt5dc1	4.06499	4.8e-05	0.00045115	1.59719
Rpgr	4.04158	5.31e-05	0.00049544	1.73568
Smarca2	4.03262	5.52e-05	0.00051421	1.50529
Bbs2	4.01791	5.87e-05	0.00054525	1.715
Ivns1abp	4.01291	6e-05	0.00055583	1.49715
Mospd3	4.00853	6.11e-05	0.00056569	1.04878
Mcam	4.00422	6.22e-05	0.00057413	1.80248
Dazl	4.00403	6.23e-05	0.00057431	1.5838
Lin28b	3.99725	6.41e-05	0.0005893	2.0376
Dnmt3a	3.97552	7.02e-05	0.00064297	1.22688
Mmrn2	3.95699	7.59e-05	0.00069091	2.05557
Maoa	3.95554	7.64e-05	0.00069411	1.26957
Ankrd16	3.93324	8.38e-05	0.00075707	1.86235
Rabgef1	3.92779	8.57e-05	0.00077295	1.06626
Sfxn2	3.90019	9.61e-05	0.00086332	1.1814
Arfgef2	3.88971	0.00010036	0.00089849	1.11885
Lrrfip1	3.86459	0.00011128	0.00098777	1.55948
Ccl9	3.86447	0.00011133	0.00098777	6.3682
Gm2a	3.84888	0.00011866	0.00104788	1.59756
Pcyt1b	3.84785	0.00011916	0.0010518	1.2022
Hpcal1	3.83436	0.00012589	0.00110661	1.4081
Igsf8	3.78209	0.00015552	0.00134083	1.20957
Shb	3.77523	0.00015986	0.00137266	1.07692
Tsacc	3.71977	0.00019941	0.00169077	1.074
Sox11	3.67989	0.00023333	0.00195478	1.46082
Khdrbs2	3.67006	0.0002425	0.00202527	6.16986
Wdr25	3.65439	0.0002578	0.00214076	2.45872
Cdc42bpa	3.64833	0.00026395	0.00218805	1.04368
Aldh1l1	3.64821	0.00026407	0.00218807	1.58973
Rtn1	3.64383	0.00026861	0.00222375	1.7255
Tcfl5	3.6359	0.00027701	0.00229129	1.224
Kcnab3	3.62637	0.00028743	0.00237024	2.48571
Tmem141	3.62576	0.00028811	0.00237377	3.66387
Rap2a	3.62298	0.00029123	0.00239842	1.20108
Ppp2r3d	3.60677	0.00031003	0.00254324	1.0801
Phldb2	3.60464	0.00031259	0.00256201	3.47995
Samd9l	3.5945	0.00032502	0.00265928	5.42601
Mpi	3.57807	0.00034614	0.00281751	1.42726
Gm6710	3.52725	0.00041989	0.00336287	1.91414
Gm21887	3.51654	0.00043721	0.00348972	1.65055
Zc3h7b	3.50911	0.00044961	0.00357967	1.35939
Gm13166	3.49661	0.00047122	0.00373286	3.27739
Flad1	3.47499	0.00051087	0.0040234	1.0418
Det1	3.4695	0.00052143	0.00410199	1.48479
Bdh2	3.44659	0.00056771	0.00443595	2.08912
Lrp1	3.44598	0.00056899	0.00444231	1.32226
Cldn4	3.43759	0.00058691	0.00457463	1.35278
Gas6	3.4177	0.00063154	0.0048963	2.09557
Lancl1	3.41068	0.00064801	0.00501373	1.08151
Fam107b	3.40721	0.0006563	0.00507167	1.39232
Syne1	3.3487	0.00081193	0.00615122	1.78064
Pxk	3.33898	0.00084088	0.00633758	1.49071
Poli	3.2922	0.00099407	0.00740658	1.29405
Slc4a8	3.25633	0.00112863	0.00833046	2.56725
Plxdc2	3.23151	0.00123137	0.00902544	1.76432
Gm3716	3.22755	0.00124856	0.00913376	2.79254
Zfp386	3.22347	0.00126648	0.00925054	1.10968
Fmn2	3.21272	0.00131485	0.00955589	1.6306
Cd37	3.21009	0.00132694	0.00963267	1.93421
Oxld1	3.20727	0.00134002	0.00972018	1.63563
Sult5a1	3.20609	0.00134554	0.00975645	2.17682

## Sheet: d0_PWD_vs_B6_negative
PWD_names	PWD_scores	PWD_pvals	PWD_pvals_adj	PWD_logfoldchanges
Ftl1	-37.3039	1.42e-304	7.45e-301	-4.05595
Rps18	-37.3014	1.56e-304	7.45e-301	-1.66486
Rps3a1	-37.3011	1.57e-304	7.45e-301	-2.14405
Rpl21	-36.2938	2.03e-288	7.67e-285	-1.20642
mt-Nd2	-35.5046	4.18e-276	1.32e-272	-2.48256
Hspb1	-34.3062	6.33e-258	1.71e-254	-2.54547
Erh	-34.1626	8.68e-256	2.05e-252	-5.4415
Mylpf	-33.4685	1.38e-245	2.91e-242	-3.26339
2001-09-01	-29.0984	3.76e-186	3.95e-183	-4.14433
Sec61b	-28.9127	8.26e-184	8.23e-181	-1.83068
Gpx4	-28.7804	3.77e-182	3.57e-179	-1.25142
Stmn2	-28.0528	3.69e-173	3.04e-170	-2.33334
mt-Nd3	-26.7267	2.31e-157	1.5e-154	-1.43166
Tdgf1	-24.9913	7.61e-138	4e-135	-2.19854
Apoa2	-24.265	4.59e-130	2.12e-127	-5.51865
Phgdh	-24.0214	1.66e-127	7.32e-125	-3.60628
Snhg6	-23.8057	2.91e-125	1.25e-122	-2.6663
Dbi	-23.693	4.26e-124	1.75e-121	-1.27244
Ndufa7	-23.0987	4.77e-118	1.88e-115	-1.15507
Atp6v1f	-22.9306	2.3e-116	8.88e-114	-1.40518
Thyn1	-22.5941	4.96e-113	1.8e-110	-2.17641
Ass1	-22.4585	1.06e-111	3.77e-109	-1.70416
Capns1	-22.1093	2.57e-108	8.69e-106	-1.19297
Tuba1b	-22.092	3.77e-108	1.21e-105	-1.24239
Ckb	-21.9018	2.49e-106	7.74e-104	-1.5586
mt-Nd4l	-21.6104	1.43e-103	4.24e-101	-1.43878
Myo1f	-21.3417	4.65e-101	1.33e-98	-7.95997
Ldhb	-21.278	1.82e-100	5.13e-98	-2.82398
Cenpm	-20.3838	2.33e-92	6.04e-90	-1.44292
H2afj	-20.221	6.39e-91	1.64e-88	-1.28827
Trh	-19.8703	7.36e-88	1.76e-85	-4.76853
Wfdc2	-19.2736	8.95e-83	1.97e-80	-1.92632
Zfp553	-19.1599	8e-82	1.72e-79	-2.58844
Tet1	-19.0795	3.74e-81	7.95e-79	-1.48725
Cndp2	-19.0502	6.55e-81	1.36e-78	-1.84095
Folr1	-19.0302	9.59e-81	1.97e-78	-2.88202
Mybl2	-18.8225	4.94e-79	9.85e-77	-1.30498
Cth	-18.8054	6.82e-79	1.35e-76	-1.81771
Slc2a3	-18.7775	1.15e-78	2.25e-76	-1.18319
Rest	-18.3547	3.03e-75	5.62e-73	-1.05419
Hist1h2ae	-18.1615	1.04e-73	1.88e-71	-4.35111
Trim24	-18.1457	1.39e-73	2.48e-71	-1.7706
Cggbp1	-17.7349	2.26e-70	3.78e-68	-1.28174
Dppa2	-17.5527	5.68e-69	9.1e-67	-1.81601
Srp9	-17.1907	3.12e-66	4.76e-64	-1.00441
Pla2g1b	-17.1418	7.23e-66	1.09e-63	-2.96296
Gfer	-17.0641	2.75e-65	4.13e-63	-1.33513
Sparc	-16.6246	4.63e-62	6.53e-60	-1.22157
Tmsb4x	-16.6175	5.2e-62	7.29e-60	-1.15852
Gsto1	-16.4777	5.31e-61	7.23e-59	-1.98412
Nr0b1	-16.1638	9.09e-59	1.15e-56	-2.1866
Nxn	-15.8876	7.73e-57	9.38e-55	-1.53427
Csrp2	-15.7222	1.07e-55	1.29e-53	-1.48701
Supt4a	-15.4622	6.24e-54	7.34e-52	-1.18742
Hist1h2ap	-15.4052	1.51e-53	1.76e-51	-1.82072
Ttn	-15.3369	4.34e-53	4.97e-51	-2.72109
Haus4	-14.9993	7.42e-51	8.17e-49	-1.93903
Cox6b2	-14.8797	4.46e-50	4.8e-48	-1.50557
Lncenc1	-14.8328	8.99e-50	9.4e-48	-5.04091
Glmp	-14.7685	2.34e-49	2.42e-47	-2.26196
Dst	-14.6957	6.87e-49	7.06e-47	-1.59894
Pdgfa	-14.694	7.04e-49	7.2e-47	-1.00562
Dhx16	-14.6265	1.9e-48	1.94e-46	-1.05243
Lage3	-14.53	7.82e-48	7.83e-46	-1.07954
Epb41l4a	-14.1378	2.22e-45	2.15e-43	-3.01036
Dynlt1f	-13.9239	4.53e-44	4.25e-42	-6.13887
Sfn	-13.9041	5.98e-44	5.58e-42	-2.30854
2410137M14Rik	-13.893	6.99e-44	6.48e-42	-5.41556
Manba	-13.7321	6.53e-43	5.85e-41	-1.87866
Platr10	-13.5953	4.27e-42	3.74e-40	-3.76399
Rpp25	-13.5229	1.15e-41	9.85e-40	-1.11165
Hmga1	-13.279	3.06e-40	2.51e-38	-2.46977
H2-M5	-13.2456	4.79e-40	3.87e-38	-2.10728
Hist1h4d	-13.2366	5.4e-40	4.33e-38	-4.11339
Aoah	-12.973	1.74e-38	1.3e-36	-5.12474
2610524H06Rik	-12.9504	2.34e-38	1.74e-36	-5.93659
Ei24	-12.8006	1.63e-37	1.17e-35	-1.08187
Adprh	-12.7748	2.27e-37	1.61e-35	-1.03851
Bcam	-12.5095	6.62e-36	4.51e-34	-2.14292
Calcoco2	-12.5007	7.4e-36	5.02e-34	-1.24704
Syngr1	-12.4729	1.05e-35	7.05e-34	-1.2599
Gc	-12.4149	2.17e-35	1.45e-33	-6.9272
Ly6e	-12.4073	2.38e-35	1.59e-33	-2.40622
Lrpap1	-12.3676	3.91e-35	2.56e-33	-1.02306
Nfib	-12.2534	1.61e-34	1.03e-32	-2.58798
Vwa3b	-12.2114	2.7e-34	1.71e-32	-5.95994
Bcat2	-12.0486	1.97e-33	1.23e-31	-1.69561
Ticrr	-12.035	2.33e-33	1.44e-31	-1.40749
Vim	-11.9751	4.8e-33	2.93e-31	-1.46051
Dusp14	-11.954	6.19e-33	3.74e-31	-2.33834
Arl14epl	-11.9381	7.49e-33	4.52e-31	-1.6873
Mfge8	-11.7042	1.21e-31	7.08e-30	-1.51392
1700061G19Rik	-11.6357	2.71e-31	1.55e-29	-2.55147
Ubd	-11.5159	1.1e-30	6.14e-29	-7.06792
Itpk1	-11.4891	1.5e-30	8.35e-29	-1.27615
Mras	-11.4633	2.02e-30	1.12e-28	-1.8797
Rgcc	-11.3776	5.41e-30	2.96e-28	-4.18868
Etnk1	-11.337	8.61e-30	4.67e-28	-1.28762
Chka	-11.3027	1.27e-29	6.82e-28	-1.70385
Aplp1	-11.1338	8.59e-29	4.41e-27	-2.33818
Stx3	-11.077	1.62e-28	8.25e-27	-2.06638
Hist1h1b	-10.9391	7.5e-28	3.72e-26	-1.07678
Tbc1d10b	-10.9377	7.61e-28	3.77e-26	-1.30788
Tcf7l1	-10.7845	4.07e-27	1.96e-25	-1.97502
Miip	-10.6972	1.05e-26	4.96e-25	-4.31369
Pcolce	-10.6181	2.45e-26	1.14e-24	-2.23973
S100a13	-10.6175	2.47e-26	1.15e-24	-3.01848
9130401M01Rik	-10.5375	5.8e-26	2.63e-24	-1.12575
Rbm4b	-10.3846	2.91e-25	1.27e-23	-1.6959
Pcna	-10.3515	4.12e-25	1.8e-23	-1.36589
Cyb5r1	-10.3038	6.77e-25	2.94e-23	-1.49529
Nudt1	-10.2674	9.88e-25	4.26e-23	-1.39419
Dnase2a	-10.206	1.86e-24	7.96e-23	-1.12087
Snhg20	-10.1973	2.04e-24	8.69e-23	-1.80461
2410018L13Rik	-10.0839	6.51e-24	2.71e-22	-3.59791
Fblim1	-10.0201	1.24e-23	5.11e-22	-1.29251
Fntb	-9.83606	7.87e-23	3.12e-21	-1.48125
Arih2	-9.83174	8.22e-23	3.25e-21	-1.07778
Mrps21	-9.80479	1.07e-22	4.23e-21	-1.21839
Tdrp	-9.74826	1.88e-22	7.29e-21	-1.72409
Gm26564	-9.63704	5.58e-22	2.14e-20	-4.93998
Mrpl27	-9.48563	2.41e-21	8.94e-20	-1.20853
Dlgap3	-9.40916	5e-21	1.83e-19	-2.72077
Sp2	-9.14992	5.7e-20	1.94e-18	-1.5619
Jup	-9.09522	9.44e-20	3.18e-18	-1.4934
Mtfr1	-9.08162	1.07e-19	3.6e-18	-1.0077
Mid1	-9.07117	1.18e-19	3.94e-18	-2.53024
Pmepa1	-9.00133	2.23e-19	7.35e-18	-1.10075
Hexb	-8.98856	2.51e-19	8.22e-18	-1.24533
Rbfa	-8.96575	3.08e-19	1e-17	-1.10573
2310043M15Rik	-8.95451	3.41e-19	1.11e-17	-5.27656
Mfn1	-8.94655	3.67e-19	1.19e-17	-1.1839
Ephx2	-8.93908	3.92e-19	1.27e-17	-3.60999
Zfp936	-8.89923	5.62e-19	1.81e-17	-1.06096
Smim10l1	-8.8189	1.16e-18	3.67e-17	-1.71623
Aldh1l1	-8.81056	1.25e-18	3.94e-17	-1.79564
Fignl1	-8.80774	1.28e-18	4.03e-17	-1.06434
Mif4gd	-8.66114	4.67e-18	1.42e-16	-1.08568
Marcks	-8.50069	1.88e-17	5.56e-16	-1.19983
Gys1	-8.49953	1.9e-17	5.61e-16	-1.96227
1110038F14Rik	-8.49522	1.98e-17	5.81e-16	-1.04951
Etv4	-8.48705	2.12e-17	6.22e-16	-2.54197
Ak4	-8.47626	2.33e-17	6.77e-16	-1.20096
Tmem40	-8.40535	4.27e-17	1.21e-15	-3.25073
Vps54	-8.36408	6.06e-17	1.71e-15	-1.47535
Rpgrip1	-8.3438	7.19e-17	2.01e-15	-1.90768
Slc38a1	-8.33083	8.03e-17	2.24e-15	-1.05641
Psmb10	-8.32266	8.6e-17	2.39e-15	-3.09914
1110059E24Rik	-8.27148	1.32e-16	3.65e-15	-1.1989
Gna15	-8.2417	1.7e-16	4.64e-15	-3.27525
Porcn	-8.17083	3.06e-16	8.23e-15	-1.97003
Foxp4	-8.14437	3.81e-16	1.02e-14	-1.99453
Tia1	-8.12919	4.32e-16	1.15e-14	-1.06544
Tunar	-8.03763	9.16e-16	2.39e-14	-4.69733
4930566F21Rik	-8.03078	9.69e-16	2.52e-14	-4.62286
Rasgrp2	-7.91682	2.44e-15	6.17e-14	-1.21279
Zbtb38	-7.90454	2.69e-15	6.79e-14	-2.17846
Scnm1	-7.85747	3.92e-15	9.8e-14	-1.52807
Sdc2	-7.8007	6.16e-15	1.51e-13	-1.59943
Rarg	-7.78664	6.88e-15	1.68e-13	-1.43181
Dqx1	-7.77333	7.64e-15	1.86e-13	-1.53974
Mpzl2	-7.74185	9.8e-15	2.37e-13	-1.19985
Aurkc	-7.73003	1.08e-14	2.59e-13	-5.88607
Platr3	-7.67998	1.59e-14	3.77e-13	-1.07178
Apopt1	-7.65564	1.92e-14	4.53e-13	-1.14688
Ltbp4	-7.61694	2.6e-14	6.1e-13	-2.19226
Mreg	-7.59998	2.96e-14	6.9e-13	-1.47901
Lpin1	-7.50074	6.35e-14	1.45e-12	-1.26187
Sec14l1	-7.47777	7.56e-14	1.72e-12	-1.36533
Gtse1	-7.30906	2.69e-13	5.83e-12	-1.08096
mt-Atp8	-7.287	3.17e-13	6.83e-12	-1.01643
Kank3	-7.24088	4.46e-13	9.45e-12	-1.09046
Shisa8	-7.20696	5.72e-13	1.21e-11	-2.72146
Notum	-7.16101	8.01e-13	1.67e-11	-2.22571
Tmem138	-7.07529	1.49e-12	3.06e-11	-1.8535
Cdk5rap1	-7.06169	1.64e-12	3.36e-11	-1.63553
Nkx6-2	-7.03029	2.06e-12	4.17e-11	-1.96846
Ddx58	-6.99517	2.65e-12	5.3e-11	-2.05734
Dusp27	-6.95689	3.48e-12	6.9e-11	-2.99503
Gpa33	-6.91069	4.82e-12	9.44e-11	-1.73108
Gclc	-6.90148	5.15e-12	1.01e-10	-1.12576
Glb1	-6.88237	5.89e-12	1.14e-10	-1.13089
Cox11	-6.87635	6.14e-12	1.19e-10	-1.37359
Platr4	-6.83807	8.03e-12	1.53e-10	-4.4924
Krt42	-6.82431	8.84e-12	1.67e-10	-3.27349
Cox18	-6.7475	1.5e-11	2.82e-10	-1.41078
Tlx2	-6.69745	2.12e-11	3.9e-10	-2.89637
Pitpnc1	-6.66605	2.63e-11	4.79e-10	-2.59737
Hist1h3c	-6.65834	2.77e-11	5.04e-10	-3.5195
Socs3	-6.50768	7.63e-11	1.36e-09	-1.01516
Tmem245	-6.50353	7.85e-11	1.39e-09	-1.03863
Hpcal1	-6.48897	8.64e-11	1.53e-09	-2.22883
Tubb3	-6.48449	8.9e-11	1.57e-09	-1.44029
Dse	-6.48184	9.06e-11	1.6e-09	-2.48842
Ptp4a3	-6.46081	1.04e-10	1.81e-09	-1.34037
Acaa1a	-6.43639	1.22e-10	2.12e-09	-1.32736
Chmp1a	-6.41304	1.43e-10	2.45e-09	-1.18419
Clmp	-6.34399	2.24e-10	3.78e-09	-2.11889
Dpysl3	-6.29244	3.13e-10	5.18e-09	-3.21378
Whamm	-6.27573	3.48e-10	5.75e-09	-1.06622
Bcl3	-6.26548	3.72e-10	6.13e-09	-1.56334
Zic3	-6.25537	3.97e-10	6.52e-09	-2.21887
Mme	-6.23164	4.62e-10	7.55e-09	-1.56718
Lrrc34	-6.22136	4.93e-10	8.03e-09	-1.75261
Saa3	-6.21966	4.98e-10	8.11e-09	-5.11591
Pcyt1b	-6.21381	5.17e-10	8.39e-09	-2.74823
Capsl	-6.19569	5.8e-10	9.36e-09	-2.91475
Vangl1	-6.15136	7.68e-10	1.22e-08	-1.3805
Dynlt1a	-6.14252	8.12e-10	1.29e-08	-2.15142
Adap1	-6.13684	8.42e-10	1.33e-08	-1.58301
Ildr1	-6.07841	1.21e-09	1.89e-08	-3.59138
Cdyl2	-6.05581	1.4e-09	2.16e-08	-1.74202
Armc10	-6.04673	1.48e-09	2.28e-08	-1.53051
Zfhx3	-6.02757	1.66e-09	2.57e-08	-1.09495
Gja1	-6.02126	1.73e-09	2.66e-08	-1.89113
Rasip1	-6.02039	1.74e-09	2.67e-08	-1.36018
Accsl	-6.01218	1.83e-09	2.8e-08	-3.02091
Ptges	-5.95611	2.58e-09	3.88e-08	-2.94664
Rhno1	-5.9163	3.29e-09	4.9e-08	-1.0317
Pdxdc1	-5.89797	3.68e-09	5.44e-08	-1.31045
Atg14	-5.84646	5.02e-09	7.37e-08	-1.18689
Magi1	-5.8375	5.3e-09	7.76e-08	-1.47801
Cbr3	-5.80337	6.5e-09	9.45e-08	-2.18211
Hsd17b14	-5.78231	7.37e-09	1.07e-07	-1.4833
Rtca	-5.77828	7.55e-09	1.09e-07	-1.07365
Zbtb12	-5.72503	1.03e-08	1.48e-07	-2.008
Mpv17l	-5.67635	1.38e-08	1.94e-07	-2.06773
Rerg	-5.66627	1.46e-08	2.05e-07	-2.6426
Smkr-ps	-5.58681	2.31e-08	3.17e-07	-2.74435
Plagl1	-5.57006	2.55e-08	3.47e-07	-1.01973
Zfp516	-5.55637	2.75e-08	3.73e-07	-1.92831
Ankrd35	-5.54393	2.96e-08	3.98e-07	-1.56244
Mep1b	-5.52017	3.39e-08	4.52e-07	-2.42433
Ift27	-5.47953	4.26e-08	5.62e-07	-1.18152
Gabbr1	-5.47061	4.48e-08	5.9e-07	-1.15727
Slc25a20	-5.45365	4.93e-08	6.46e-07	-1.00113
Calca	-5.44469	5.19e-08	6.78e-07	-2.91899
St14	-5.41039	6.29e-08	8.15e-07	-2.02285
Hist1h4i	-5.3695	7.9e-08	1.01e-06	-2.56683
Pcyt2	-5.36382	8.15e-08	1.04e-06	-1.10197
Gm20342	-5.34392	9.1e-08	1.15e-06	-1.69682
N6amt1	-5.34292	9.15e-08	1.16e-06	-1.0358
Hist1h4h	-5.32297	1.02e-07	1.29e-06	-2.24432
Slc24a5	-5.26276	1.42e-07	1.76e-06	-2.66276
Cd3d	-5.26122	1.43e-07	1.77e-06	-4.29567
Pid1	-5.25994	1.44e-07	1.78e-06	-2.12228
Prcc	-5.23518	1.65e-07	2.03e-06	-1.20382
Meis2	-5.20835	1.91e-07	2.33e-06	-3.66275
Smarcd3	-5.20271	1.96e-07	2.4e-06	-1.91548
Icam1	-5.16874	2.36e-07	2.84e-06	-1.09716
Otud6b	-5.1665	2.39e-07	2.88e-06	-1.02179
Sh3d19	-5.08912	3.6e-07	4.26e-06	-2.16165
Slc25a26	-5.07983	3.78e-07	4.45e-06	-1.50112
Lrrc31	-5.07448	3.89e-07	4.56e-06	-2.67011
Gm21887	-5.04056	4.64e-07	5.42e-06	-2.9471
Pdpn	-5.01659	5.26e-07	6.1e-06	-1.71261
Hist1h2bj	-5.01459	5.31e-07	6.16e-06	-3.56434
Aard	-5.01082	5.42e-07	6.27e-06	-1.82414
Irak3	-5.00514	5.58e-07	6.44e-06	-5.0861
2510009E07Rik	-5.00249	5.66e-07	6.53e-06	-3.9268
Dcbld1	-4.97242	6.61e-07	7.57e-06	-1.08885
Olig2	-4.96259	6.96e-07	7.93e-06	-5.93018
Map4k1	-4.94816	7.49e-07	8.53e-06	-1.24175
Rtkn	-4.93178	8.15e-07	9.23e-06	-1.35387
S100a1	-4.90146	9.51e-07	1.07e-05	-2.88307
Pygb	-4.88943	1.01e-06	1.13e-05	-1.0035
Lockd	-4.87985	1.06e-06	1.18e-05	-4.43923
Uap1l1	-4.84684	1.25e-06	1.37e-05	-1.00297
Fsd1l	-4.84523	1.26e-06	1.38e-05	-2.09691
Itga5	-4.77497	1.8e-06	1.92e-05	-1.5972
Rab38	-4.76548	1.88e-06	2e-05	-3.12807
C78283	-4.74673	2.07e-06	2.18e-05	-1.69926
Ccdc93	-4.70962	2.48e-06	2.59e-05	-1.4806
Gm13580	-4.69427	2.68e-06	2.77e-05	-1.48597
Camk2n1	-4.67959	2.87e-06	2.97e-05	-2.8277
Gcnt2	-4.67739	2.91e-06	3e-05	-1.15324
Zfp459	-4.66014	3.16e-06	3.26e-05	-1.19511
Coq4	-4.65923	3.17e-06	3.27e-05	-1.08748
Etv1	-4.64749	3.36e-06	3.44e-05	-1.6035
Mis12	-4.61991	3.84e-06	3.91e-05	-1.4768
Hist1h3e	-4.61411	3.95e-06	4.01e-05	-2.42978
Srrm4os	-4.58728	4.49e-06	4.53e-05	-5.20866
Nup62cl	-4.58645	4.51e-06	4.55e-05	-1.09992
Aldh9a1	-4.51304	6.39e-06	6.32e-05	-1.1972
Obox6	-4.5067	6.58e-06	6.5e-05	-2.07289
Lrrc2	-4.4831	7.36e-06	7.22e-05	-1.59992
Ddit4l	-4.46863	7.87e-06	7.68e-05	-1.00355
Ap1s2	-4.45772	8.28e-06	8.05e-05	-1.53222
Gm8909	-4.39751	1.1e-05	0.00010403	-3.2235
Zfp600	-4.3956	1.1e-05	0.00010479	-1.76952
Zscan10	-4.38527	1.16e-05	0.00010961	-1.01156
1600002K03Rik	-4.337	1.44e-05	0.00013479	-1.54292
Klhl3	-4.31593	1.59e-05	0.00014744	-1.29401
S100a6	-4.30494	1.67e-05	0.00015412	-2.00836
Shkbp1	-4.28329	1.84e-05	0.00016876	-1.30095
Pipox	-4.2772	1.89e-05	0.0001727	-2.12051
Cd3g	-4.26845	1.97e-05	0.00017901	-4.70746
Ap4s1	-4.25932	2.05e-05	0.00018603	-1.12528
Hist1h2ab	-4.23361	2.3e-05	0.00020718	-2.73448
Htra1	-4.23307	2.31e-05	0.00020754	-2.09282
Agtpbp1	-4.22412	2.4e-05	0.00021546	-2.31872
Rara	-4.21715	2.47e-05	0.0002217	-1.0367
Zc3h8	-4.20939	2.56e-05	0.0002288	-1.11783
Olig1	-4.1836	2.87e-05	0.00025363	-6.96138
Bvht	-4.12595	3.69e-05	0.00032051	-1.57728
Sox11	-4.1233	3.73e-05	0.00032378	-1.29947
Pou3f1	-4.11646	3.85e-05	0.00033217	-2.47347
Zfp654	-4.08946	4.32e-05	0.0003711	-1.26547
Tmem191c	-4.0849	4.41e-05	0.00037744	-1.39627
Hist1h1d	-4.07967	4.51e-05	0.00038568	-1.4613
Clybl	-4.04156	5.31e-05	0.0004494	-1.89851
Josd2	-4.03227	5.52e-05	0.0004665	-1.69095
Ston2	-4.02879	5.61e-05	0.00047262	-1.37109
Slc4a5	-4.00992	6.07e-05	0.00051066	-3.66635
Nefl	-4.00378	6.23e-05	0.00052341	-1.77118
Erbb3	-3.98881	6.64e-05	0.00055485	-1.78987
Rac2	-3.98441	6.76e-05	0.00056398	-4.04664
Rap2b	-3.96293	7.4e-05	0.00061453	-1.01514
Hist2h2ac	-3.93676	8.26e-05	0.00068116	-1.05827
Gm20939	-3.9242	8.7e-05	0.0007154	-1.18597
Fam81a	-3.91163	9.17e-05	0.00074976	-1.08659
Hal	-3.91134	9.18e-05	0.00075034	-1.21422
Itm2a	-3.8962	9.77e-05	0.00079652	-1.11447
Zfp229	-3.87995	0.00010448	0.00084319	-1.43069
2810001G20Rik	-3.81853	0.00013425	0.00106172	-2.79159
1190005I06Rik	-3.80804	0.00014007	0.00110455	-1.96706
Dhrs7	-3.7518	0.00017557	0.00136118	-1.00578
Il34	-3.7513	0.00017592	0.00136243	-1.91481
Deptor	-3.72186	0.00019776	0.00151769	-1.22735
Aplf	-3.71983	0.00019936	0.00152773	-2.06234
Mlh3	-3.71439	0.00020369	0.00155878	-1.02506
E030030I06Rik	-3.70734	0.00020944	0.0015957	-3.38733
Vcan	-3.69022	0.00022406	0.00170024	-4.23915
Plekha4	-3.68885	0.00022527	0.00170872	-2.60801
Ccdc160	-3.67831	0.00023478	0.00177445	-2.6545
Wrap53	-3.66936	0.00024316	0.00183121	-1.03202
Zdhhc4	-3.65853	0.00025366	0.00190575	-1.2559
Gfpt2	-3.65799	0.0002542	0.00190749	-1.27456
Trim12a	-3.58542	0.00033654	0.00246955	-6.53071
Ccnd2	-3.57115	0.00035541	0.00259298	-2.03329
Tenm3	-3.56659	0.00036165	0.00263124	-1.0248
Bok	-3.55527	0.00037759	0.00273266	-1.4099
Mycl	-3.55009	0.00038511	0.00278598	-1.92531
Tgm1	-3.54573	0.00039152	0.00282701	-1.56124
Tyw3	-3.53482	0.00040805	0.00294069	-2.30543
Ccdc90b	-3.53192	0.00041255	0.00296752	-1.49624
Gadd45a	-3.50385	0.00045859	0.00327379	-1.31155
Trim7	-3.49053	0.00048206	0.00342709	-2.44848
Ccdc141	-3.4654	0.00052944	0.0037331	-1.89133
Slc22a17	-3.3925	0.00069259	0.00476627	-2.36702
Stra8	-3.3521	0.000802	0.00543425	-1.20215
Rnf165	-3.34704	0.00081678	0.00552255	-2.48059
Pnp2	-3.33286	0.00085958	0.00577888	-25.7973
Sema5a	-3.3042	0.00095246	0.00628938	-3.97879
Tpk1	-3.30342	0.00095514	0.00630269	-2.17468
Fgf17	-3.28111	0.00103401	0.00677117	-1.96664
Ak7	-3.27804	0.00104532	0.00683576	-1.49528
Gtpbp3	-3.26228	0.00110521	0.00719508	-1.4813
Ngfr	-3.2284	0.00124487	0.00800242	-1.42552
Pnma2	-3.2228	0.00126946	0.00814941	-2.50334
Clca3b	-3.20982	0.0013282	0.00848334	-5.64579
A2m	-3.18216	0.00146183	0.00924331	-2.29621
Mbnl1	-3.18191	0.00146309	0.00924816	-1.25072
Hoxc13	-3.15906	0.00158281	0.00994182	-1.78701
Gm14124	-3.15852	0.00158574	0.00995693	-2.14155

## Sheet: d0_PWD_vs_B6_positive
PWD_names	PWD_scores	PWD_pvals	PWD_pvals_adj	PWD_logfoldchanges
Gm10260	37.4006	3.81e-306	7.22e-302	7.23123
Tpm3-rs7	31.1111	1.7e-212	2.69e-209	4.70594
Meg3	30.9762	1.13e-210	1.64e-207	4.73976
Slc25a4	29.8132	2.64e-195	3.33e-192	1.78538
mt-Co3	29.6785	1.46e-193	1.72e-190	1.01093
Zfp42	29.2593	3.42e-188	3.81e-185	2.36401
Gm10320	28.2813	5.88e-176	5.06e-173	7.049
Ndufa11	26.9665	3.65e-160	2.47e-157	1.22747
Bst2	26.6765	8.81e-157	5.56e-154	2.70907
Pigp	26.5313	4.22e-155	2.49e-152	2.57346
Tubb6	24.7781	1.55e-135	7.9e-133	3.21929
Wdr89	24.5684	2.75e-133	1.37e-130	1.77286
Cstb	24.5595	3.43e-133	1.66e-130	1.74034
Npc2	24.4495	5.09e-132	2.41e-129	1.0772
1700013H16Rik	23.6966	3.91e-124	1.64e-121	3.29896
Dazl	23.3774	7.26e-121	2.92e-118	3.55528
Tkt	22.4507	1.26e-111	4.42e-109	1.13238
Dctd	21.7117	1.59e-104	4.85e-102	2.62256
Fam25c	21.6651	4.38e-104	1.31e-101	2.17427
Gm12355	20.6476	1.03e-94	2.82e-92	5.5646
Sp5	20.5298	1.17e-93	3.15e-91	1.95791
Lactb2	20.3865	2.2e-92	5.87e-90	1.55358
Ktn1	20.179	1.5e-90	3.78e-88	1.38833
Fscn1	20.1575	2.31e-90	5.76e-88	1.60179
Fkbp6	19.8971	4.32e-88	1.05e-85	2.52782
Gm10036	19.8068	2.6e-87	6.15e-85	3.2353
Tnni1	19.6951	2.37e-86	5.48e-84	2.71842
Eif2s3y	19.6066	1.36e-85	3.09e-83	2.8522
L2hgdh	19.5954	1.69e-85	3.82e-83	3.26308
Ooep	19.5134	8.44e-85	1.88e-82	1.35881
Uba1y	19.267	1.02e-82	2.21e-80	4.96933
Mzt2	19.0652	4.91e-81	1.03e-78	2.25637
Ldha	19.0122	1.35e-80	2.75e-78	1.00596
Ndufv3	18.9011	1.12e-79	2.25e-77	1.26696
Hebp1	18.5476	8.53e-77	1.65e-74	2.8263
Tdp2	18.4348	6.9e-76	1.29e-73	1.73734
Sf3b6	18.3251	5.22e-75	9.59e-73	1.20059
H2afx	18.3023	7.93e-75	1.44e-72	1.11126
Gjb3	18.0417	9.16e-73	1.62e-70	1.24271
Actr10	17.957	4.23e-72	7.34e-70	1.51118
Glg1	17.6467	1.08e-69	1.76e-67	1.36064
Carhsp1	17.4124	6.64e-68	1.05e-65	1.61645
Echdc2	17.3856	1.06e-67	1.66e-65	1.64286
Stk31	17.2107	2.21e-66	3.39e-64	3.05594
Haus1	16.9006	4.45e-64	6.58e-62	1.33813
Mgarp	16.864	8.28e-64	1.21e-61	3.99795
Slc44a1	16.8411	1.22e-63	1.78e-61	2.35133
Epb41l2	16.734	7.41e-63	1.07e-60	1.57187
Lbr	16.3665	3.32e-60	4.46e-58	1.26447
Epcam	16.3664	3.32e-60	4.46e-58	1.39673
Fkbp11	16.3582	3.8e-60	5.06e-58	1.83934
Glrx	16.3504	4.32e-60	5.72e-58	2.51972
Mrpl23	16.2554	2.05e-59	2.67e-57	1.07482
Pmvk	16.2428	2.51e-59	3.26e-57	1.36169
Rad50	16.0778	3.65e-58	4.6e-56	1.66533
Rpl39l	15.9215	4.5e-57	5.49e-55	2.05226
Rdm1	15.5911	8.37e-55	1e-52	1.7657
Pfkl	15.5267	2.29e-54	2.73e-52	1.58544
Mgea5	15.4778	4.9e-54	5.79e-52	1.43999
Suclg2	15.3595	3.06e-53	3.53e-51	1.35969
Gm26917	15.0849	2.04e-51	2.31e-49	1.09277
Rhox5	15.0318	4.55e-51	5.09e-49	2.36953
Cited1	15.0163	5.74e-51	6.35e-49	2.40943
Zswim7	14.935	1.95e-50	2.13e-48	1.53778
Med28	14.9054	3.04e-50	3.29e-48	1.06883
Isoc1	14.8729	4.94e-50	5.29e-48	1.80448
S100a10	14.8504	6.92e-50	7.35e-48	1.31306
Ddx3y	14.6142	2.28e-48	2.31e-46	2.52455
Mrps31	14.5312	7.69e-48	7.74e-46	1.14164
Eva1b	14.3481	1.09e-46	1.08e-44	1.63432
Lima1	14.2378	5.34e-46	5.23e-44	1.10173
Kars	14.2057	8.45e-46	8.24e-44	1.10888
Snhg11	14.1682	1.44e-45	1.4e-43	1.94933
Khdc3	14.0936	4.16e-45	3.98e-43	2.9164
Sycp1	14.0259	1.08e-44	1.02e-42	3.07791
Ddx23	13.8279	1.73e-43	1.58e-41	1.23213
Ankrd31	13.8174	2e-43	1.82e-41	5.19816
Serpinb1a	13.8001	2.55e-43	2.31e-41	2.03952
Reep5	13.6363	2.43e-42	2.16e-40	1.32198
Ablim1	13.612	3.4e-42	2.99e-40	3.93689
Fetub	13.5413	8.92e-42	7.78e-40	2.76667
Ifitm1	13.5377	9.37e-42	8.13e-40	1.00327
Impact	13.4933	1.71e-41	1.46e-39	1.40142
AA467197	13.4369	3.68e-41	3.12e-39	1.48535
Lefty2	13.3367	1.42e-40	1.19e-38	2.40745
Magohb	13.3317	1.51e-40	1.26e-38	2.14924
1700019D03Rik	13.3096	2.03e-40	1.68e-38	1.45214
BC005537	13.2411	5.08e-40	4.09e-38	1.4618
Sohlh2	13.2275	6.09e-40	4.86e-38	2.78292
Cap1	13.1244	2.39e-39	1.88e-37	1.45167
Abracl	13.1191	2.56e-39	2.01e-37	1.16181
Acot13	13.1163	2.65e-39	2.08e-37	1.9054
Lef1	13.1058	3.05e-39	2.37e-37	2.63625
Axin2	13.0462	6.68e-39	5.14e-37	1.57729
Hmgb3	13.0294	8.33e-39	6.36e-37	1.2745
Pacsin2	12.9785	1.62e-38	1.22e-36	1.42767
Hormad1	12.9244	3.28e-38	2.43e-36	1.64084
Fmr1nb	12.9039	4.28e-38	3.16e-36	1.66444
Ankrd26	12.8698	6.65e-38	4.88e-36	1.85662
Tdrd12	12.8199	1.27e-37	9.13e-36	1.39761
Adrb3	12.7431	3.41e-37	2.41e-35	2.09191
Fam162a	12.7331	3.87e-37	2.72e-35	1.03367
Flnb	12.6808	7.56e-37	5.3e-35	1.50978
Gjc1	12.6544	1.06e-36	7.36e-35	1.10789
Gm28836	12.5857	2.53e-36	1.74e-34	5.08214
Wdfy1	12.5403	4.49e-36	3.07e-34	2.95793
Utp23	12.4039	2.49e-35	1.65e-33	1.53839
Ptgis	12.1572	5.25e-34	3.31e-32	1.66525
Cyba	12.1226	8.01e-34	5.02e-32	1.20733
Coq5	12.05	1.94e-33	1.21e-31	1.24897
Dnah8	12.0012	3.5e-33	2.15e-31	2.40342
H2-D1	11.9806	4.49e-33	2.75e-31	2.22759
Slc38a4	11.9676	5.25e-33	3.2e-31	1.23805
Myef2	11.9566	6e-33	3.64e-31	1.51837
Lama5	11.9252	8.74e-33	5.25e-31	1.50266
Bag3	11.7737	5.34e-32	3.17e-30	2.79505
Serinc1	11.7438	7.6e-32	4.48e-30	1.73472
Pim1	11.713	1.09e-31	6.43e-30	1.03407
Abca1	11.6646	1.93e-31	1.12e-29	4.21502
Cep290	11.637	2.67e-31	1.53e-29	1.82591
Asrgl1	11.5962	4.31e-31	2.46e-29	1.41119
Psme2	11.5687	5.94e-31	3.38e-29	1.25014
Plk4	11.5617	6.44e-31	3.65e-29	1.33393
Cald1	11.5323	9.07e-31	5.11e-29	1.16452
Sec23a	11.5289	9.43e-31	5.3e-29	1.64917
Eea1	11.466	1.95e-30	1.09e-28	1.74254
Eif3j2	11.4357	2.77e-30	1.53e-28	3.71315
Ebpl	11.4263	3.09e-30	1.69e-28	1.29579
Sfi1	11.3442	7.93e-30	4.31e-28	3.89184
Sri	11.3147	1.11e-29	5.96e-28	1.58009
Dym	11.2727	1.79e-29	9.54e-28	1.82509
Zc3hav1	11.2411	2.56e-29	1.36e-27	1.77377
Coro1b	11.2336	2.79e-29	1.46e-27	1.33839
Prorsd1	11.23	2.91e-29	1.52e-27	1.27621
Plin2	11.1535	6.89e-29	3.55e-27	1.07919
Gm14403	11.1152	1.06e-28	5.41e-27	2.57908
Lpcat1	10.9733	5.14e-28	2.57e-26	1.70556
Nenf	10.9158	9.69e-28	4.79e-26	2.09575
Hjurp	10.9145	9.83e-28	4.84e-26	1.28528
Lamb1	10.9113	1.02e-27	5e-26	1.9066
Ufsp2	10.7991	3.47e-27	1.68e-25	2.24757
Mnd1	10.7678	4.88e-27	2.34e-25	1.88784
Gstm1	10.757	5.49e-27	2.62e-25	1.72473
Il6st	10.6606	1.56e-26	7.3e-25	2.47195
Spint5	10.5847	3.51e-26	1.62e-24	5.48861
Ccnb1ip1	10.5642	4.37e-26	2e-24	2.49229
Psmg2	10.5584	4.64e-26	2.12e-24	1.4103
Tcf15	10.5121	7.6e-26	3.43e-24	1.43271
Spg20	10.4892	9.68e-26	4.35e-24	2.58742
Casp3	10.4316	1.78e-25	7.87e-24	1.24232
Comt	10.4062	2.32e-25	1.02e-23	1.03462
6330410L21Rik	10.2591	1.08e-24	4.63e-23	4.33399
Igf2bp2	10.2214	1.59e-24	6.82e-23	1.32431
Zp3	10.2209	1.6e-24	6.85e-23	2.22919
Id2	10.1823	2.38e-24	1.01e-22	3.48271
Ctgf	10.1647	2.85e-24	1.2e-22	2.10012
Gnpda2	10.0684	7.62e-24	3.16e-22	1.78329
Gadd45b	10.0478	9.39e-24	3.89e-22	1.22841
Rnd1	10.047	9.47e-24	3.91e-22	4.02672
Cotl1	10.0042	1.46e-23	5.98e-22	1.78348
Acyp1	9.99443	1.61e-23	6.56e-22	1.31427
Rfxap	9.95968	2.29e-23	9.25e-22	1.54291
Pinx1	9.89569	4.35e-23	1.75e-21	1.07788
Celf4	9.86957	5.64e-23	2.26e-21	1.85457
Gss	9.84945	6.89e-23	2.74e-21	1.22985
Scarb2	9.79757	1.15e-22	4.54e-21	2.466
Slc9b1	9.77078	1.5e-22	5.89e-21	1.46082
Cog4	9.75602	1.74e-22	6.78e-21	1.20488
Psme1	9.74984	1.85e-22	7.19e-21	1.01149
Itgb3bp	9.73595	2.12e-22	8.22e-21	2.14899
Mri1	9.61705	6.77e-22	2.59e-20	1.10507
Npl	9.55725	1.21e-21	4.55e-20	1.85364
Dtd1	9.51901	1.75e-21	6.53e-20	1.56434
Uhrf2	9.50711	1.96e-21	7.29e-20	1.50088
Gm8797	9.46141	3.04e-21	1.13e-19	2.45134
Rai14	9.424	4.34e-21	1.6e-19	1.32769
Svil	9.39779	5.57e-21	2.04e-19	2.04829
Ppwd1	9.35056	8.72e-21	3.14e-19	1.35229
Gng12	9.31352	1.24e-20	4.41e-19	1.23857
Mirg	9.2993	1.41e-20	5.01e-19	4.01868
Rab28	9.26923	1.87e-20	6.58e-19	1.324
Arl14ep	9.26197	2.01e-20	7.03e-19	1.51767
Ppip5k2	9.21636	3.07e-20	1.07e-18	1.38837
Klhl22	9.17289	4.6e-20	1.58e-18	1.07916
Abhd2	9.1262	7.09e-20	2.41e-18	2.28319
Gpr160	9.05665	1.35e-19	4.49e-18	1.55919
Micu2	8.98702	2.54e-19	8.32e-18	2.41551
Surf4	8.95567	3.38e-19	1.1e-17	1.02278
Mtmr7	8.94381	3.76e-19	1.21e-17	1.59874
Isoc2a	8.86435	7.7e-19	2.46e-17	3.58465
Ankrd45	8.85796	8.15e-19	2.61e-17	1.60147
1500011B03Rik	8.84531	9.13e-19	2.91e-17	2.22367
Gnai1	8.79584	1.42e-18	4.48e-17	1.86641
Rras	8.76374	1.89e-18	5.91e-17	1.49415
Nosip	8.72161	2.74e-18	8.48e-17	1.27695
T	8.7061	3.15e-18	9.71e-17	2.92739
Car2	8.69548	3.45e-18	1.06e-16	2.55312
Itm2c	8.62618	6.34e-18	1.92e-16	1.4604
Sash1	8.61328	7.1e-18	2.14e-16	1.12633
Krcc1	8.55112	1.22e-17	3.63e-16	1.16537
Adamts2	8.52636	1.51e-17	4.48e-16	4.9866
Akr1b8	8.48837	2.1e-17	6.16e-16	1.87068
Cfap97	8.48132	2.23e-17	6.5e-16	1.39222
Pla2g12a	8.47025	2.45e-17	7.12e-16	1.4125
Igf2r	8.46751	2.51e-17	7.28e-16	1.40997
Osbpl1a	8.46515	2.56e-17	7.41e-16	1.27946
Glmn	8.44085	3.15e-17	9.09e-16	1.27047
Rpl10l	8.40099	4.43e-17	1.26e-15	1.03159
Lrrc27	8.39142	4.8e-17	1.36e-15	3.88312
Inpp5f	8.28098	1.22e-16	3.38e-15	4.64336
Bmp4	8.2748	1.29e-16	3.55e-15	2.48985
Inpp5d	8.24892	1.6e-16	4.38e-15	1.37045
Pdk1	8.22582	1.94e-16	5.29e-15	1.59982
Ell2	8.19542	2.5e-16	6.77e-15	1.60401
Arid3b	8.18605	2.7e-16	7.29e-15	1.19921
Rhoc	8.12442	4.49e-16	1.19e-14	1.27772
Peg10	8.06802	7.14e-16	1.87e-14	2.57549
Gm26754	8.05587	7.89e-16	2.07e-14	5.6201
Nfatc3	8.00847	1.16e-15	3.02e-14	1.56976
Dock7	7.99097	1.34e-15	3.46e-14	1.62582
M1ap	7.97492	1.52e-15	3.93e-14	1.63202
Gpatch11	7.97156	1.57e-15	4.02e-14	1.11673
Limk2	7.93204	2.16e-15	5.47e-14	1.34893
Phf11d	7.87381	3.44e-15	8.65e-14	1.27647
Prkra	7.81625	5.44e-15	1.34e-13	2.12397
Mmab	7.80543	5.93e-15	1.46e-13	1.61185
Ror2	7.78934	6.74e-15	1.64e-13	1.36398
Ntpcr	7.74542	9.53e-15	2.31e-13	1.67715
Fst	7.72137	1.15e-14	2.77e-13	1.22994
Mpg	7.70768	1.28e-14	3.07e-13	1.00765
Gstz1	7.69217	1.45e-14	3.45e-13	1.50169
Slc39a1	7.657	1.9e-14	4.5e-13	1.71924
Soat1	7.60774	2.79e-14	6.52e-13	2.1009
Slc4a7	7.56672	3.83e-14	8.84e-13	1.29128
Cdx2	7.56394	3.91e-14	9.02e-13	2.82096
Crlf2	7.53259	4.97e-14	1.14e-12	1.11683
Ttc28	7.52931	5.1e-14	1.17e-12	1.81882
Ofd1	7.51318	5.77e-14	1.32e-12	1.08975
AI314180	7.48083	7.39e-14	1.68e-12	1.60207
Hydin	7.46844	8.12e-14	1.84e-12	2.96122
Zfp30	7.45044	9.3e-14	2.09e-12	1.90919
Tmem8	7.43393	1.05e-13	2.36e-12	2.01479
Hltf	7.42526	1.13e-13	2.52e-12	1.45903
Cxcl14	7.36961	1.71e-13	3.78e-12	1.27857
Ogdhl	7.35207	1.95e-13	4.28e-12	1.90013
Gm10031	7.3439	2.07e-13	4.55e-12	2.36772
Myh13	7.32648	2.36e-13	5.15e-12	1.23979
Lama1	7.30798	2.71e-13	5.87e-12	2.63238
Lefty1	7.28177	3.29e-13	7.09e-12	2.40658
Pcna-ps2	7.26481	3.74e-13	8e-12	5.12754
Terf2ip	7.25395	4.05e-13	8.64e-12	1.10401
Rab11fip4	7.24735	4.25e-13	9.04e-12	1.79415
Akt2	7.24126	4.45e-13	9.43e-12	1.17464
H2-K1	7.21061	5.57e-13	1.18e-11	1.47457
Cbs	7.19929	6.05e-13	1.27e-11	1.50221
Yaf2	7.15247	8.52e-13	1.78e-11	1.3442
Tmem230	7.07583	1.49e-12	3.05e-11	1.06247
Spats2	7.06488	1.61e-12	3.29e-11	1.00299
Zfp934	7.02536	2.14e-12	4.31e-11	1.83657
Cdkn2aip	6.97024	3.16e-12	6.3e-11	1.17291
Sh3bgrl2	6.96817	3.21e-12	6.39e-11	2.25109
Nln	6.95428	3.54e-12	7.02e-11	1.13241
Slc16a3	6.94026	3.91e-12	7.73e-11	2.00469
Ube2e2	6.9313	4.17e-12	8.21e-11	2.46401
Bend4	6.93014	4.2e-12	8.27e-11	1.25912
Fam213a	6.85238	7.26e-12	1.39e-10	1.67974
Eps8	6.84819	7.48e-12	1.43e-10	1.27706
Lmna	6.84276	7.77e-12	1.48e-10	1.40717
Gm364	6.79901	1.05e-11	1.99e-10	3.92859
Pnpla6	6.79391	1.09e-11	2.06e-10	1.42463
Fxyd6	6.77997	1.2e-11	2.26e-10	2.74771
Tst	6.77599	1.24e-11	2.32e-10	1.25708
Cd59a	6.75766	1.4e-11	2.63e-10	2.7656
Spic	6.72473	1.76e-11	3.28e-10	1.70745
Snx20	6.72229	1.79e-11	3.33e-10	2.66376
Hsf2	6.71333	1.9e-11	3.53e-10	1.06252
Traip	6.70587	2e-11	3.7e-10	1.37215
Steap1	6.70553	2.01e-11	3.71e-10	2.9844
Shb	6.70164	2.06e-11	3.8e-10	2.30265
Slc25a12	6.67501	2.47e-11	4.52e-10	1.40478
Ppfibp1	6.64009	3.13e-11	5.69e-10	1.54956
Fam111a	6.6167	3.67e-11	6.66e-10	2.23855
Fgfbp1	6.59049	4.38e-11	7.92e-10	3.03629
Gm6563	6.5528	5.65e-11	1.01e-09	1.22744
Cpne5	6.52132	6.97e-11	1.25e-09	1.87351
Piga	6.51423	7.31e-11	1.3e-09	1.29685
Anxa4	6.51336	7.35e-11	1.31e-09	1.66678
Nradd	6.50328	7.86e-11	1.39e-09	1.04714
Lxn	6.47359	9.57e-11	1.68e-09	1.60685
Zfy1	6.4718	9.68e-11	1.7e-09	3.65467
Timmdc1	6.46459	1.02e-10	1.77e-09	1.47758
Prdm5	6.4487	1.13e-10	1.96e-09	1.32316
Zfp958	6.43771	1.21e-10	2.1e-09	1.32507
Pkn1	6.43166	1.26e-10	2.18e-09	1.11332
Cdkn3	6.40985	1.46e-10	2.5e-09	1.1718
Dab2	6.38588	1.7e-10	2.91e-09	4.414
Irf2bp2	6.36929	1.9e-10	3.23e-09	1.27415
Sypl	6.35257	2.12e-10	3.59e-09	1.12298
Bcap29	6.34809	2.18e-10	3.68e-09	1.06485
Acat1	6.34436	2.23e-10	3.77e-09	1.72898
Sccpdh	6.33806	2.33e-10	3.91e-09	1.65829
Bbx	6.33677	2.35e-10	3.94e-09	1.03304
Eid1	6.33271	2.41e-10	4.04e-09	1.02849
Ocel1	6.31869	2.64e-10	4.41e-09	1.8878
Cryl1	6.31824	2.65e-10	4.42e-09	2.49542
Cog2	6.28191	3.34e-10	5.53e-09	1.13623
Mmp12	6.20867	5.34e-10	8.67e-09	7.20423
Ptgr1	6.19917	5.68e-10	9.17e-09	1.18887
Pcbd1	6.19627	5.78e-10	9.34e-09	2.8543
Ddhd1	6.15691	7.42e-10	1.19e-08	1.7413
Pdcl	6.15592	7.46e-10	1.19e-08	1.16572
Galnt7	6.15467	7.52e-10	1.2e-08	1.41959
3830406C13Rik	6.14402	8.05e-10	1.28e-08	2.2042
Fzd10	6.13216	8.67e-10	1.37e-08	1.03155
Kcnk1	6.1193	9.4e-10	1.48e-08	1.86971
Lmo1	6.11026	9.95e-10	1.56e-08	2.15674
Tnfaip8	6.10429	1.03e-09	1.62e-08	1.41063
Gpkow	6.10267	1.04e-09	1.63e-08	2.12019
Epb41l5	6.08894	1.14e-09	1.78e-08	1.39704
Gm14412	6.01396	1.81e-09	2.77e-08	1.83721
Dtnbp1	5.98191	2.21e-09	3.36e-08	1.04476
Acadl	5.96735	2.41e-09	3.63e-08	1.2129
Prtg	5.94769	2.72e-09	4.08e-08	2.08471
Mogat2	5.93857	2.88e-09	4.3e-08	4.2314
Ptgr2	5.91464	3.33e-09	4.94e-08	1.2203
Rec114	5.90651	3.49e-09	5.18e-08	1.28163
Egr1	5.87267	4.29e-09	6.32e-08	1.25551
Asap2	5.85376	4.81e-09	7.06e-08	1.41629
Pla2g7	5.83721	5.31e-09	7.77e-08	5.02058
Dclk2	5.83253	5.46e-09	7.98e-08	2.3371
Lyrm7	5.79591	6.8e-09	9.85e-08	3.37956
Znrd1as	5.7901	7.03e-09	1.02e-07	1.19602
Pnma5	5.78123	7.42e-09	1.07e-07	1.92024
Flii	5.76621	8.11e-09	1.17e-07	1.14341
Usp11	5.7427	9.32e-09	1.34e-07	1.76757
Slc25a46	5.7252	1.03e-08	1.48e-07	1.28196
Acsl1	5.7116	1.12e-08	1.59e-07	1.0913
Smim4	5.70919	1.14e-08	1.62e-07	1.02184
Hunk	5.6853	1.31e-08	1.84e-07	1.91509
Zrsr1	5.66179	1.5e-08	2.1e-07	1.69048
Fam208b	5.61169	2e-08	2.77e-07	1.79216
Wdr34	5.60647	2.06e-08	2.84e-07	1.43592
Lepr	5.59399	2.22e-08	3.05e-07	1.82842
Gm14418	5.58362	2.36e-08	3.23e-07	1.82131
Ttc13	5.57549	2.47e-08	3.37e-07	1.10907
Msantd4	5.57458	2.48e-08	3.38e-07	1.33778
Aldh16a1	5.54517	2.94e-08	3.96e-07	1.14399
Dclre1a	5.54468	2.94e-08	3.96e-07	2.03272
Nlrp4f	5.53178	3.17e-08	4.25e-07	1.66169
Dync2li1	5.51237	3.54e-08	4.72e-07	1.54127
Ube2e1	5.48147	4.22e-08	5.57e-07	1.01651
Galnt11	5.48069	4.24e-08	5.6e-07	1.24242
Hormad2	5.43913	5.35e-08	6.98e-07	1.87751
B230118H07Rik	5.41504	6.13e-08	7.95e-07	1.03798
Cdkn1c	5.39721	6.77e-08	8.72e-07	1.82346
Akap11	5.39687	6.78e-08	8.73e-07	1.52084
Sipa1l2	5.38721	7.16e-08	9.16e-07	1.57907
B830012L14Rik	5.38194	7.37e-08	9.41e-07	6.45258
Vcl	5.37643	7.6e-08	9.68e-07	1.1471
Rbm45	5.33923	9.33e-08	1.18e-06	1.61902
Hibch	5.33384	9.62e-08	1.22e-06	1.29706
Tex15	5.27487	1.33e-07	1.65e-06	1.70174
Mvp	5.27014	1.36e-07	1.69e-06	1.22926
D5Ertd605e	5.26599	1.39e-07	1.73e-06	1.82793
Efhd2	5.25413	1.49e-07	1.83e-06	1.32581
Dok5	5.20569	1.93e-07	2.36e-06	7.28383
Tmem64	5.20038	1.99e-07	2.43e-06	2.20852
Fcgrt	5.18861	2.12e-07	2.57e-06	1.10067
Pycr1	5.17724	2.25e-07	2.72e-06	1.42905
Greb1	5.16302	2.43e-07	2.92e-06	1.37872
Mpst	5.1585	2.49e-07	2.99e-06	1.03987
Gm11273	5.13805	2.78e-07	3.32e-06	2.53566
Spata6	5.11657	3.11e-07	3.71e-06	1.61544
Vkorc1	5.07867	3.8e-07	4.48e-06	1.29579
Osbpl10	5.06395	4.11e-07	4.82e-06	2.37009
Bcas3	5.0476	4.47e-07	5.23e-06	1.08127
Olfr1459	5.03491	4.78e-07	5.57e-06	1.80226
Rftn1	5.02276	5.09e-07	5.92e-06	2.42894
Snx9	5.00783	5.5e-07	6.36e-06	1.17299
Dennd5a	4.96317	6.94e-07	7.92e-06	1.00123
Mbnl2	4.94729	7.53e-07	8.56e-06	1.41557
Serpinb9b	4.92709	8.35e-07	9.43e-06	2.59292
Platr15	4.91353	8.95e-07	1.01e-05	2.149
Cd276	4.90971	9.12e-07	1.02e-05	4.04491
Fxyd5	4.88392	1.04e-06	1.16e-05	2.46005
Gmds	4.88363	1.04e-06	1.16e-05	1.43903
Pcgf5	4.86982	1.12e-06	1.23e-05	1.05603
Slc30a1	4.86833	1.13e-06	1.24e-05	1.30926
Gca	4.86704	1.13e-06	1.25e-05	1.19732
Mfap5	4.85949	1.18e-06	1.29e-05	1.90441
Mccc2	4.85526	1.2e-06	1.32e-05	1.33402
Lgals3	4.85456	1.21e-06	1.32e-05	1.31823
0610040F04Rik	4.83502	1.33e-06	1.45e-05	3.13747
5031439G07Rik	4.83432	1.34e-06	1.45e-05	1.21821
Zbtb32	4.82988	1.37e-06	1.49e-05	1.71395
Ist1	4.8293	1.37e-06	1.49e-05	1.01875
Nkd1	4.82018	1.43e-06	1.55e-05	3.25968
Tsc2	4.81031	1.51e-06	1.62e-05	1.0397
Map4k5	4.80421	1.55e-06	1.67e-05	1.15697
Uty	4.80189	1.57e-06	1.69e-05	2.31683
Ccdc57	4.79285	1.64e-06	1.76e-05	2.53041
Fyn	4.79123	1.66e-06	1.78e-05	1.07074
Bcar1	4.76573	1.88e-06	2e-05	1.23294
Gm14401	4.75469	1.99e-06	2.11e-05	1.63217
1700025G04Rik	4.75407	1.99e-06	2.11e-05	1.66293
Scaper	4.75092	2.02e-06	2.14e-05	1.08516
Fbxl19	4.7464	2.07e-06	2.19e-05	1.01202
Was	4.72293	2.32e-06	2.44e-05	1.54519
Arid3a	4.7204	2.35e-06	2.47e-05	1.30634
Micu1	4.71302	2.44e-06	2.55e-05	1.23736
Acp5	4.7102	2.47e-06	2.59e-05	1.09692
Ggt1	4.70037	2.6e-06	2.7e-05	1.66403
Ccsap	4.68548	2.79e-06	2.89e-05	1.8271
Sos2	4.65151	3.3e-06	3.39e-05	1.96022
Hoxc9	4.65006	3.32e-06	3.41e-05	2.54425
Platr25	4.64753	3.36e-06	3.44e-05	1.41972
Zbtb20	4.63663	3.54e-06	3.62e-05	1.63938
Plpp5	4.62796	3.69e-06	3.77e-05	1.90859
Phldb2	4.62531	3.74e-06	3.82e-05	2.13748
Cyb5rl	4.58935	4.45e-06	4.49e-05	2.27943
Hook1	4.53399	5.79e-06	5.76e-05	1.51572
2310022B05Rik	4.52806	5.95e-06	5.91e-05	1.27944
Prmt2	4.5147	6.34e-06	6.28e-05	2.23633
Igsf3	4.51159	6.43e-06	6.36e-05	1.20893
Arhgap42	4.50649	6.59e-06	6.5e-05	1.2972
Trmt13	4.45984	8.2e-06	7.98e-05	1.05042
Maoa	4.4561	8.35e-06	8.11e-05	1.38385
Car13	4.44814	8.66e-06	8.41e-05	1.31681
Iqgap2	4.44383	8.84e-06	8.57e-05	1.46637
Slc35g1	4.44196	8.91e-06	8.64e-05	1.2565
Prnp	4.43661	9.14e-06	8.83e-05	3.8953
Aldoc	4.4352	9.2e-06	8.87e-05	1.58926
Bloc1s6	4.42483	9.65e-06	9.28e-05	1.01511
Ica1	4.42417	9.68e-06	9.3e-05	2.50318
Pdzrn3	4.42338	9.72e-06	9.32e-05	2.8767
Krt8	4.40522	1.06e-05	0.00010065	1.67149
Smim19	4.40107	1.08e-05	0.00010254	1.02829
Prkcd	4.37698	1.2e-05	0.00011375	1.29308
Mapk8	4.37412	1.22e-05	0.0001152	1.1456
Mcc	4.35458	1.33e-05	0.0001252	1.12174
Kdm5d	4.3545	1.33e-05	0.0001252	5.05262
Rcan3	4.34281	1.41e-05	0.0001316	1.21262
Chid1	4.33559	1.45e-05	0.00013559	1.67608
Tox3	4.33032	1.49e-05	0.00013867	2.3561
Ermard	4.31788	1.58e-05	0.00014636	1.34682
Pdlim4	4.31539	1.59e-05	0.00014766	3.73042
Upk1a	4.30826	1.65e-05	0.00015227	1.61822
Rsph1	4.29893	1.72e-05	0.00015798	2.05754
Eps15	4.27973	1.87e-05	0.00017099	1.19895
Adam10	4.27425	1.92e-05	0.00017491	1.00268
Ogfod1	4.2723	1.93e-05	0.00017628	1.14299
Ribc1	4.26936	1.96e-05	0.00017836	1.33109
Klf6	4.26293	2.02e-05	0.00018331	1.2915
Hsdl2	4.26024	2.04e-05	0.00018536	1.1067
Tulp4	4.25285	2.11e-05	0.00019112	1.15274
Igsf8	4.21935	2.45e-05	0.00021996	1.05691
Creb3l2	4.20765	2.58e-05	0.00023046	1.75815
Unc5b	4.20106	2.66e-05	0.00023683	1.53453
Gpr137b	4.19944	2.68e-05	0.00023841	1.42991
Gm14409	4.19861	2.69e-05	0.00023917	2.01168
Ssc4d	4.19152	2.77e-05	0.00024608	1.62371
Sema4d	4.18567	2.84e-05	0.00025156	1.64766
Odf2l	4.17626	2.96e-05	0.00026122	1.78091
Tmem219	4.1746	2.99e-05	0.000263	1.23899
Gm53	4.169	3.06e-05	0.00026905	1.07419
Ccdc126	4.1668	3.09e-05	0.00027153	1.74136
Heca	4.16639	3.09e-05	0.00027177	1.86644
Cacnb3	4.14951	3.33e-05	0.00029125	1.5987
Hacd3	4.14677	3.37e-05	0.00029462	1.03791
Slc30a2	4.13781	3.51e-05	0.00030565	1.42538
Ecscr	4.13458	3.56e-05	0.0003097	2.1001
Lama3	4.13076	3.62e-05	0.00031431	1.37342
Tmem161b	4.10236	4.09e-05	0.00035196	1.01398
Trim16	4.07362	4.63e-05	0.00039549	1.78626
Ier5	4.06026	4.9e-05	0.00041749	1.61081
C1qtnf4	4.05379	5.04e-05	0.00042825	1.17357
Ago3	4.05251	5.07e-05	0.00043003	1.44532
Kank1	4.02891	5.6e-05	0.00047258	1.76719
Trp53bp1	4.02004	5.82e-05	0.00048965	1.01514
Lin28b	3.99955	6.35e-05	0.00053191	1.95174
Hspa2	3.99781	6.39e-05	0.0005356	1.16351
Mettl22	3.99038	6.6e-05	0.00055142	1.01616
Slc35b4	3.98723	6.68e-05	0.0005583	1.05607
Steap2	3.98599	6.72e-05	0.00056099	2.98684
Zyx	3.98329	6.8e-05	0.00056589	1.75575
Stard4	3.97587	7.01e-05	0.00058333	1.07277
Hoxd9	3.96359	7.38e-05	0.00061309	2.23711
Hddc3	3.96057	7.48e-05	0.00062037	2.76605
Cbr4	3.9543	7.68e-05	0.00063573	1.10735
Xkr6	3.92291	8.75e-05	0.0007186	3.02146
Sh2d4a	3.91267	9.13e-05	0.00074687	3.62987
Rad51c	3.89687	9.74e-05	0.00079489	1.90382
Herc3	3.89338	9.89e-05	0.00080397	2.14037
Pja1	3.89305	9.9e-05	0.00080452	1.0376
Vamp7	3.89152	9.96e-05	0.00080845	1.10022
Irf1	3.8894	0.00010049	0.00081482	1.23169
Tmem158	3.88326	0.00010306	0.00083389	1.50923
Gm14406	3.8821	0.00010356	0.00083717	2.63739
Hoxa9	3.88165	0.00010375	0.00083838	3.04654
Epb41l4b	3.88065	0.00010418	0.0008411	1.22246
Lat	3.87833	0.00010518	0.00084845	1.97234
Cited4	3.87468	0.00010676	0.00086053	1.16002
Usp25	3.87232	0.00010781	0.00086744	2.11448
Optn	3.87169	0.00010808	0.00086929	1.2098
Olfr482	3.84727	0.00011944	0.00095539	7.01415
Gm13889	3.84192	0.00012208	0.00097481	1.78244
Anxa3	3.83852	0.00012378	0.00098799	2.22098
Lamb2	3.8357	0.00012521	0.00099704	1.47176
Nucb2	3.83445	0.00012584	0.00100109	2.43898
Gm17210	3.80969	0.00013914	0.00109799	2.9257
B3gnt7	3.80961	0.00013919	0.00109799	1.05623
Brip1	3.80401	0.00014237	0.00112125	1.06029
Nmral1	3.80231	0.00014335	0.00112804	1.03729
Gstm5	3.78519	0.00015359	0.00120313	1.99953
Eml5	3.7489	0.00017761	0.00137365	1.12979
Spryd7	3.74687	0.00017906	0.00138313	1.24768
Acss2	3.73953	0.00018437	0.0014224	2.3371
Col6a1	3.73857	0.00018507	0.00142723	25.9531
Nrtn	3.73534	0.00018746	0.00144452	1.10804
Tmem218	3.73007	0.00019143	0.00147206	1.07725
Zfand2a	3.72659	0.00019409	0.00149133	1.66257
Errfi1	3.71074	0.00020665	0.00157759	1.63834
Ccdc51	3.70278	0.00021325	0.00162272	1.07658
Olfm1	3.70075	0.00021496	0.00163512	1.62783
Arhgap30	3.69229	0.00022224	0.00168846	2.47618
Parp12	3.67852	0.00023459	0.00177371	2.58865
Alox5ap	3.67782	0.00023524	0.00177649	2.89995
Crxos	3.67442	0.00023839	0.00179774	1.60693
Aldh3a2	3.66164	0.0002506	0.0018835	1.45542
C330018D20Rik	3.65808	0.00025412	0.00190749	1.58792
Mmd	3.65679	0.00025539	0.00191418	2.9363
Ece1	3.64344	0.00026902	0.00200996	1.08776
Abhd16a	3.64182	0.00027072	0.00202024	1.30008
Malt1	3.63908	0.00027361	0.00203861	1.67637
Slc5a6	3.62581	0.00028805	0.0021353	1.1066
Atf3	3.61445	0.00030099	0.00222507	1.33042
Dip2c	3.61333	0.00030229	0.00223383	1.45016
Cfap206	3.60674	0.00031007	0.00228777	2.82376
Mex3c	3.60346	0.00031401	0.00231501	1.04825
Lsr	3.595	0.00032439	0.00238691	1.45808
Pgm2l1	3.58625	0.00033547	0.00246266	1.3209
Lgals4	3.568	0.00035971	0.00262032	2.87627
Farp1	3.56705	0.00036103	0.00262886	1.72032
Echdc1	3.56004	0.0003708	0.00269071	1.27433
Ilvbl	3.5568	0.00037539	0.00272135	1.64832
Fbp2	3.55676	0.00037545	0.00272135	3.29171
Ascl2	3.51061	0.00044709	0.00319891	1.29094
L3hypdh	3.50845	0.00045073	0.0032213	1.35985
Zfp560	3.4958	0.00047264	0.00336395	1.45765
Ddx43	3.49248	0.00047855	0.00340474	1.66644
Gcnt1	3.48846	0.00048581	0.00345119	3.74003
Cep112	3.4686	0.00052319	0.0036959	1.52225
Cela2a	3.46839	0.00052359	0.00369737	2.78753
Tnnt1	3.4535	0.00055336	0.0038873	1.19377
Mob3a	3.44575	0.00056949	0.00399909	1.67769
Zyg11a	3.44048	0.00058069	0.0040717	1.83485
Fam69b	3.43778	0.0005865	0.00410636	1.47367
Tmem150a	3.43778	0.0005865	0.00410636	1.1188
Cntnap2	3.42625	0.00061197	0.00426732	2.6312
Setd7	3.42447	0.000616	0.00429068	2.5392
Fam13c	3.42352	0.00061816	0.0043026	2.38791
Abhd6	3.42177	0.00062214	0.00432866	1.11227
Stmn3	3.41987	0.00062652	0.00435753	1.19289
Arhgdig	3.4056	0.00066019	0.00456987	1.08423
Usp6nl	3.39606	0.00068363	0.00471317	1.35529
Ccdc85c	3.39461	0.00068726	0.00473477	1.90859
Stim1	3.38959	0.00069996	0.00481178	1.46241
Lrp5	3.38926	0.00070081	0.00481585	1.49776
Supt3	3.38711	0.00070634	0.00484859	1.03519
Prap1	3.38391	0.00071461	0.00489822	3.34472
2010-09-01	3.38059	0.00072329	0.00495236	1.27277
Ptpn12	3.37218	0.00074577	0.00509335	1.00161
Anxa2	3.37093	0.00074915	0.00511088	2.55541
Sorbs1	3.36417	0.00076774	0.00522642	1.55305
Frem2	3.36396	0.00076832	0.00522847	3.33917
Mrs2	3.36131	0.00077574	0.00527708	1.26796
Tmtc4	3.3609	0.0007769	0.00528311	1.71684
Dnd1	3.35824	0.0007844	0.00532836	1.52983
Ulk4	3.35716	0.00078747	0.00534726	2.29739
Btbd9	3.35389	0.00079685	0.00540516	1.08471
Id1	3.34879	0.00081167	0.00549352	1.01831
Atxn1l	3.34746	0.00081556	0.00551626	1.42687
Lamp3	3.34456	0.00082414	0.00556636	4.78896
Fam20b	3.34306	0.00082859	0.0055944	1.28019
Morc4	3.34078	0.00083543	0.00563654	1.91931
Wnt5b	3.33311	0.00085881	0.00577576	1.45561
Dnajc22	3.33133	0.00086433	0.00579847	1.73297
Ifnar1	3.32876	0.00087235	0.00585019	1.01947
Zbp1	3.32768	0.00087573	0.00586456	2.23679
Serf1	3.32614	0.00088057	0.00589277	1.47556
8030474K03Rik	3.32535	0.00088306	0.00590737	1.61449
Wfdc15a	3.32461	0.00088543	0.00591902	3.80572
Gm4631	3.32158	0.00089509	0.00597306	2.20251
Smoc1	3.31984	0.00090069	0.00600198	1.06462
Spink2	3.31412	0.00091933	0.0061108	5.37629
Zbtb10	3.31354	0.00092124	0.00611524	1.09417
Pacs1	3.30756	0.00094111	0.00622965	1.83917
Ap3b2	3.30698	0.00094307	0.0062404	1.75085
Rhou	3.30661	0.00094432	0.00624217	1.06145
Ifi35	3.30632	0.0009453	0.00624646	1.32624
Nipa1	3.30499	0.00094979	0.00627392	2.00651
Rec8	3.29715	0.0009767	0.00642699	1.61433
Scml2	3.26522	0.00109378	0.00712769	3.79974
Epb41l3	3.25174	0.00114699	0.00743896	1.49005
Rps6kl1	3.2206	0.00127923	0.00820937	1.16065
Stk33	3.20986	0.00132801	0.00848334	2.3466
Ccdc136	3.20409	0.00135489	0.00863631	1.17882
Abcb10	3.20281	0.00136095	0.00867204	1.05679
E130311K13Rik	3.19377	0.00140429	0.0089242	2.1696
Dynlt3	3.19269	0.00140955	0.00894557	1.24448
Nab1	3.18668	0.00143918	0.00912446	1.69738
Gch1	3.18531	0.00144601	0.00915852	2.89728
4931406C07Rik	3.18398	0.00145265	0.00919446	1.28076
Txnrd3	3.18224	0.00146142	0.00924331	1.04982
Tnks1bp1	3.16345	0.0015591	0.00980592	1.13933

## Sheet: d0_PWD_vs_C3H_negative
PWD_names	PWD_scores	PWD_pvals	PWD_pvals_adj	PWD_logfoldchanges
Ftl1	-34.9932	2.85e-268	5.39e-264	-4.35534
mt-Nd2	-34.8173	1.33e-265	6.31e-262	-2.73331
Stmn1	-34.64	6.31e-263	2.39e-259	-3.0451
Ly6e	-34.4914	1.08e-260	3.41e-257	-6.27318
Mylpf	-34.3472	1.55e-258	3.67e-255	-4.01951
Hspb1	-33.8804	1.3e-251	2.73e-248	-3.12391
mt-Co1	-33.4117	9.28e-245	1.76e-241	-1.34032
1700097N02Rik	-33.2581	1.56e-242	2.68e-239	-3.46043
Erh	-32.5981	4.36e-233	6.34e-230	-5.54903
Sec61b	-30.1684	6.16e-200	6.85e-197	-2.20661
Stmn2	-29.6389	4.71e-193	4.69e-190	-2.65189
Ckb	-28.655	1.39e-180	1.1e-177	-2.22685
2001-09-01	-27.8912	3.41e-171	2.58e-168	-4.26155
Folr1	-26.6268	3.32e-156	2.25e-153	-4.03214
Ipp	-25.858	1.98e-147	1.17e-144	-4.29439
Vim	-25.7934	1.05e-146	6.03e-144	-2.98359
Glo1	-24.7477	3.28e-135	1.77e-132	-1.52059
Tmsb4x	-24.5944	1.45e-133	7.63e-131	-1.83225
Sec61g	-24.5556	3.77e-133	1.93e-130	-1.08217
Mt1	-24.4581	4.13e-132	2.06e-129	-1.70166
mt-Nd4l	-24.2579	5.46e-130	2.52e-127	-1.71391
Tuba1b	-24.0814	3.92e-128	1.72e-125	-1.43993
Tdgf1	-23.5583	1.03e-122	4.24e-120	-2.20374
Hsd17b14	-20.0398	2.48e-89	6.7e-87	-3.51452
Cbr3	-19.6722	3.73e-86	9.41e-84	-4.28336
Zfp553	-19.4295	4.35e-84	1.07e-81	-2.71674
Tpm3	-19.1829	5.14e-82	1.22e-79	-1.1053
Csrp2	-18.2264	3.18e-74	6.21e-72	-1.74137
Cd63	-17.946	5.15e-72	9.38e-70	-1.12128
Nefl	-17.8688	2.07e-71	3.65e-69	-4.25541
Hist1h2ae	-17.4767	2.16e-68	3.71e-66	-4.34486
Tdh	-17.3799	1.17e-67	1.96e-65	-1.00247
Thyn1	-17.1667	4.72e-66	7.38e-64	-1.80107
Platr10	-17.067	2.61e-65	3.99e-63	-4.40781
2610524H06Rik	-16.5368	1.99e-61	2.82e-59	-6.64217
Pdgfa	-16.4846	4.74e-61	6.5e-59	-1.17591
Phgdh	-16.3226	6.82e-60	9.15e-58	-2.89044
Mybl2	-16.2857	1.25e-59	1.65e-57	-1.21085
Supt4a	-15.9709	2.04e-57	2.43e-55	-1.33117
Platr17	-15.668	2.5e-55	2.87e-53	-2.01245
Ephx2	-15.2202	2.6e-52	2.76e-50	-4.75327
Ldhb	-15.012	6.12e-51	6.27e-49	-2.2868
Lncenc1	-14.7733	2.18e-49	2.14e-47	-5.18513
1700029P11Rik	-14.5497	5.86e-48	5.63e-46	-2.02976
1700061G19Rik	-14.2909	2.49e-46	2.26e-44	-3.04203
Glmp	-14.2707	3.33e-46	2.99e-44	-2.35686
Ddx58	-14.1709	1.39e-45	1.23e-43	-3.2362
Cenpm	-14.1247	2.68e-45	2.32e-43	-1.05324
Adprh	-13.8506	1.26e-43	1.05e-41	-1.22103
Rfc5	-13.8457	1.35e-43	1.12e-41	-1.12833
Nr0b1	-13.7105	8.79e-43	7.17e-41	-2.05805
Epb41l4a	-13.6839	1.27e-42	1.03e-40	-3.08056
Dnmt3l	-13.3372	1.41e-40	1.1e-38	-2.5345
Stx3	-13.2649	3.7e-40	2.86e-38	-2.46814
Lrrc34	-13.1554	1.58e-39	1.18e-37	-2.9166
Ass1	-12.9788	1.61e-38	1.17e-36	-1.06172
Vangl1	-12.9762	1.67e-38	1.21e-36	-2.44581
Hist1h2ap	-12.9589	2.09e-38	1.5e-36	-1.56114
Baiap2l1	-12.9285	3.11e-38	2.21e-36	-3.70741
Commd4	-12.8023	1.59e-37	1.11e-35	-1.13165
Manba	-12.6481	1.15e-36	7.8e-35	-1.86538
Dynlt1f	-12.5328	4.94e-36	3.29e-34	-6.1223
H2-Eb1	-12.3424	5.35e-35	3.46e-33	-6.38778
Dst	-12.2847	1.1e-34	7.05e-33	-1.46352
Gm26870	-12.1724	4.36e-34	2.77e-32	-2.56745
Nefm	-12.0606	1.71e-33	1.06e-31	-4.95113
Tet1	-12.0066	3.28e-33	2.03e-31	-1.04006
Basp1	-11.838	2.48e-32	1.5e-30	-1.04524
Rpp25	-11.8311	2.69e-32	1.62e-30	-1.02647
Syngr1	-11.8295	2.75e-32	1.65e-30	-1.2447
Klhdc4	-11.5687	5.94e-31	3.37e-29	-1.16362
Tbc1d10b	-11.5548	6.98e-31	3.94e-29	-1.41746
Adat2	-11.3337	8.93e-30	4.83e-28	-1.52338
Hbegf	-11.2484	2.36e-29	1.25e-27	-2.33063
Aox3	-10.8778	1.47e-27	7.08e-26	-28.0082
Hist1h1b	-10.6158	2.52e-26	1.14e-24	-1.07248
Trh	-10.5716	4.04e-26	1.81e-24	-3.43564
Myof	-10.5204	6.96e-26	3.06e-24	-3.05075
Uap1l1	-10.4848	1.01e-25	4.4e-24	-1.91035
Oxct1	-10.4092	2.25e-25	9.68e-24	-1.26615
Dusp27	-10.1715	2.66e-24	1.09e-22	-3.73469
Plekha4	-10.0815	6.67e-24	2.69e-22	-4.07051
Ltbp4	-10.0645	7.93e-24	3.17e-22	-2.67962
Idh1	-9.99076	1.67e-23	6.58e-22	-1.0744
2410141K09Rik	-9.94107	2.76e-23	1.07e-21	-1.25503
Platr3	-9.89113	4.55e-23	1.73e-21	-1.44843
B4galt6	-9.8417	7.44e-23	2.79e-21	-1.41207
Nudt1	-9.76395	1.61e-22	5.93e-21	-1.41194
Gtsf1l	-9.74981	1.85e-22	6.79e-21	-1.27187
Tcf7l1	-9.74815	1.88e-22	6.89e-21	-1.9164
Thg1l	-9.72055	2.46e-22	8.99e-21	-1.41957
Snhg6	-9.7087	2.77e-22	1e-20	-1.39499
Aoah	-9.69243	3.25e-22	1.17e-20	-4.66195
Plk2	-9.58313	9.42e-22	3.32e-20	-2.16134
Mpdu1	-9.54622	1.35e-21	4.7e-20	-1.02488
Cndp2	-9.42518	4.29e-21	1.45e-19	-1.04355
Smtnl1	-9.41665	4.66e-21	1.57e-19	-1.11959
Ttn	-9.3561	8.27e-21	2.74e-19	-2.0582
Apopt1	-9.3402	9.62e-21	3.16e-19	-1.51753
Flywch1	-9.24041	2.46e-20	7.9e-19	-1.42588
Cox6b2	-9.0388	1.58e-19	4.79e-18	-1.06838
Lgals3	-8.806	1.3e-18	3.72e-17	-1.22094
Hist1h4d	-8.79483	1.43e-18	4.09e-17	-3.56374
Fntb	-8.72638	2.63e-18	7.32e-17	-1.47075
Cox18	-8.70943	3.05e-18	8.46e-17	-1.79922
mt-Atp8	-8.70101	3.29e-18	9.1e-17	-1.21446
Mrps21	-8.55122	1.22e-17	3.28e-16	-1.17027
Hsf2bp	-8.50923	1.75e-17	4.63e-16	-1.49413
Notum	-8.49972	1.9e-17	5.02e-16	-2.60972
Nubp2	-8.42362	3.65e-17	9.5e-16	-1.07386
Crygd	-8.38002	5.29e-17	1.37e-15	-3.7732
Psma8	-8.32009	8.79e-17	2.24e-15	-3.4984
Dnmt3b	-8.16287	3.27e-16	8.06e-15	-1.23498
Pcbp4	-8.08402	6.27e-16	1.51e-14	-1.47808
Zfp771	-8.06968	7.05e-16	1.69e-14	-1.14103
Pglyrp1	-8.0609	7.57e-16	1.81e-14	-1.30722
Gna15	-8.02877	9.85e-16	2.33e-14	-3.41536
Zic3	-8.01791	1.08e-15	2.53e-14	-2.68573
Akt1s1	-8.01048	1.14e-15	2.68e-14	-1.24106
Borcs8	-7.99114	1.34e-15	3.11e-14	-1.03117
Dsg2	-7.98855	1.37e-15	3.17e-14	-1.41463
Rbfa	-7.90508	2.68e-15	6.11e-14	-1.10359
Lrrc6	-7.89094	3e-15	6.81e-14	-5.92631
Crxos	-7.87311	3.46e-15	7.83e-14	-1.84919
2410137M14Rik	-7.85721	3.93e-15	8.82e-14	-4.66154
Gpa33	-7.84603	4.29e-15	9.61e-14	-1.92108
Mif4gd	-7.82779	4.97e-15	1.11e-13	-1.08228
Gm26825	-7.64266	2.13e-14	4.58e-13	-2.68053
Gsta3	-7.49723	6.52e-14	1.35e-12	-1.93384
Adap1	-7.47764	7.57e-14	1.57e-12	-1.93904
Yipf1	-7.43533	1.04e-13	2.13e-12	-1.74163
Ildr1	-7.32935	2.31e-13	4.61e-12	-4.0716
Nfib	-7.29209	3.05e-13	6.02e-12	-2.0204
Dhrs4	-7.15571	8.32e-13	1.58e-11	-1.03558
Cdkn2a	-7.14198	9.2e-13	1.75e-11	-1.14588
Adam23	-7.03466	2e-12	3.68e-11	-2.70351
Ak7	-6.99058	2.74e-12	4.99e-11	-2.51821
Ebf1	-6.95711	3.47e-12	6.28e-11	-3.65003
Srrm4os	-6.85067	7.35e-12	1.29e-10	-6.09509
Trmt44	-6.76018	1.38e-11	2.35e-10	-1.57953
Gm14820	-6.75846	1.39e-11	2.38e-10	-1.61605
mt-Nd6	-6.74942	1.48e-11	2.53e-10	-1.07902
Map4k1	-6.6923	2.2e-11	3.7e-10	-1.70468
Gm10093	-6.68123	2.37e-11	3.97e-10	-2.82598
Capsl	-6.66491	2.65e-11	4.43e-10	-3.21703
H2-M5	-6.6172	3.66e-11	6.01e-10	-1.32321
Pid1	-6.51855	7.1e-11	1.13e-09	-2.43778
Tdrp	-6.33508	2.37e-10	3.6e-09	-1.3346
Zbtb38	-6.32811	2.48e-10	3.75e-09	-2.09681
Vwa3b	-6.32697	2.5e-10	3.78e-09	-5.04163
Plagl1	-6.31491	2.7e-10	4.07e-09	-1.27242
Zfp961	-6.30769	2.83e-10	4.25e-09	-1.08816
Jup	-6.2804	3.38e-10	5.02e-09	-1.21708
Patl2	-6.27531	3.49e-10	5.17e-09	-3.31184
Gtpbp6	-6.17042	6.81e-10	9.75e-09	-1.24041
D630023F18Rik	-6.16777	6.93e-10	9.89e-09	-1.58154
Nqo1	-6.15649	7.44e-10	1.06e-08	-1.15926
Pipox	-6.11471	9.67e-10	1.36e-08	-2.74938
2310043M15Rik	-6.09516	1.09e-09	1.54e-08	-4.85776
Trim2	-6.05286	1.42e-09	1.97e-08	-1.32396
Cep70	-5.99277	2.06e-09	2.81e-08	-1.52153
Fgfbp1	-5.99241	2.07e-09	2.81e-08	-1.05
Ttc37	-5.9407	2.84e-09	3.79e-08	-1.17991
Platr4	-5.90052	3.62e-09	4.78e-08	-4.4558
Dse	-5.88851	3.9e-09	5.12e-08	-2.48343
Hsd17b11	-5.86954	4.37e-09	5.72e-08	-2.49636
Slc28a1	-5.85624	4.73e-09	6.18e-08	-1.49874
Apobec2	-5.82573	5.69e-09	7.35e-08	-1.54802
Mreg	-5.78618	7.2e-09	9.2e-08	-1.33429
Bvht	-5.70816	1.14e-08	1.43e-07	-2.04546
Rcn3	-5.64636	1.64e-08	2.03e-07	-1.61321
Chmp1a	-5.59298	2.23e-08	2.73e-07	-1.17663
Ccdc90b	-5.5461	2.92e-08	3.51e-07	-2.10245
Cdh20	-5.5459	2.92e-08	3.51e-07	-5.01771
Pitpnc1	-5.3248	1.01e-07	1.13e-06	-2.52347
Etv1	-5.32313	1.02e-07	1.14e-06	-1.90638
S100a13	-5.24876	1.53e-07	1.67e-06	-2.19974
Klhl13	-5.23893	1.62e-07	1.76e-06	-1.26813
Hmga2	-5.19387	2.06e-07	2.21e-06	-1.23762
1600002K03Rik	-5.17059	2.33e-07	2.48e-06	-1.88692
Cox11	-5.15562	2.53e-07	2.68e-06	-1.20957
4930566F21Rik	-5.14736	2.64e-07	2.8e-06	-4.19838
4930591A17Rik	-5.14356	2.7e-07	2.85e-06	-6.11089
Ankrd33b	-5.09793	3.43e-07	3.58e-06	-3.28462
Armc10	-5.08415	3.69e-07	3.83e-06	-1.44667
Cd3d	-5.06456	4.09e-07	4.22e-06	-4.44487
Mlh3	-4.91799	8.74e-07	8.63e-06	-1.33662
Etv4	-4.90037	9.57e-07	9.39e-06	-1.92232
Mgst3	-4.88847	1.02e-06	9.94e-06	-1.00089
Hecw2	-4.8813	1.05e-06	1.03e-05	-3.84757
Ushbp1	-4.86441	1.15e-06	1.11e-05	-5.24857
Gtpbp3	-4.7918	1.65e-06	1.56e-05	-1.94584
Aard	-4.69622	2.65e-06	2.43e-05	-2.01187
Zfp229	-4.69299	2.69e-06	2.47e-05	-1.7464
Pccb	-4.65672	3.21e-06	2.91e-05	-1.40114
Ptp4a3	-4.63307	3.6e-06	3.23e-05	-1.11943
Prcc	-4.61576	3.92e-06	3.49e-05	-1.20602
C130073F10Rik	-4.60547	4.12e-06	3.65e-05	-5.20599
Sorl1	-4.57771	4.7e-06	4.14e-05	-1.6083
Hist1h2bc	-4.55765	5.17e-06	4.52e-05	-1.81353
3110002H16Rik	-4.52153	6.14e-06	5.29e-05	-1.1275
Gabbr1	-4.50833	6.53e-06	5.6e-05	-1.07563
Stat6	-4.49908	6.82e-06	5.84e-05	-1.35783
Zfp462	-4.45048	8.57e-06	7.23e-05	-1.06311
Meis2	-4.44138	8.94e-06	7.52e-05	-3.63109
Otud6b	-4.42886	9.47e-06	7.95e-05	-1.03993
Snhg20	-4.38406	1.16e-05	9.67e-05	-1.02937
9330185C12Rik	-4.35765	1.31e-05	0.00010822	-5.69783
Cd3g	-4.31472	1.6e-05	0.00012919	-4.82929
Sertad1	-4.26051	2.04e-05	0.00016211	-1.13746
Mme	-4.25745	2.07e-05	0.00016421	-1.2789
Vcan	-4.22818	2.36e-05	0.00018523	-4.51797
C330021F23Rik	-4.13312	3.58e-05	0.0002732	-2.13741
Cdyl2	-4.10277	4.08e-05	0.00030829	-1.49878
Gm10069	-4.09092	4.3e-05	0.00032306	-3.24021
Slc38a7	-4.06857	4.73e-05	0.00035397	-1.74073
Gm26853	-4.06519	4.8e-05	0.00035871	-1.45567
Dppa3	-4.03052	5.57e-05	0.00041029	-1.03858
Fut9	-4.02819	5.62e-05	0.00041407	-2.13294
Serpina3m	-4.0246	5.71e-05	0.00041994	-5.36491
Ap1s2	-4.00288	6.26e-05	0.00045743	-1.4635
Irak3	-3.98728	6.68e-05	0.00048499	-4.9371
Mtm1	-3.97954	6.9e-05	0.00049914	-1.35912
Uggt2	-3.97803	6.95e-05	0.00050193	-3.80908
Cryge	-3.96327	7.39e-05	0.00053239	-2.97219
Glipr2	-3.91592	9.01e-05	0.00063882	-1.1565
Znrf1	-3.88307	0.00010314	0.00072312	-1.05348
Hist1h4i	-3.86223	0.00011236	0.00078203	-2.52557
2510009E07Rik	-3.8154	0.00013596	0.00093396	-3.8837
Sdc2	-3.81036	0.00013876	0.00095218	-1.10229
Slc7a5	-3.78858	0.00015151	0.00103401	-1.19553
Rap2b	-3.7877	0.00015205	0.00103732	-1.02368
Fsd1l	-3.77481	0.00016013	0.00108931	-2.00969
Foxp4	-3.76338	0.00016763	0.00113832	-1.27015
Liph	-3.75776	0.00017144	0.00116165	-1.25292
Tubb3	-3.73947	0.00018441	0.00124198	-1.11235
Kifc3	-3.71701	0.00020159	0.00134667	-1.55206
Lrrc2	-3.71244	0.00020527	0.00136786	-1.59671
Xlr3c	-3.69477	0.00022009	0.00145736	-4.03389
Pecr	-3.67351	0.00023924	0.00157647	-1.3078
Tenm4	-3.67195	0.0002407	0.00158557	-1.20828
Oas1a	-3.66837	0.00024411	0.00160573	-3.23491
Gm26564	-3.65995	0.00025227	0.00165368	-3.58997
Shkbp1	-3.56608	0.00036236	0.00229892	-1.25986
Pkd1l2	-3.50693	0.0004533	0.00282289	-2.89475
Aldh9a1	-3.46348	0.00053323	0.00327856	-1.11405
Pdcl2	-3.44597	0.00056902	0.00347826	-2.52702
1190005I06Rik	-3.43646	0.00058938	0.0035888	-2.02436
Hist1h4h	-3.41577	0.00063602	0.00384313	-1.87483
Prps2	-3.36598	0.00076273	0.00455064	-1.26683
Ccdc30	-3.36203	0.00077372	0.00461187	-1.88273
Lurap1l	-3.33303	0.00085907	0.0050657	-2.08771
Mis12	-3.29893	0.00097054	0.00565848	-1.26062
St6galnac2	-3.28246	0.00102907	0.00595937	-2.16928
Psmb10	-3.27679	0.00104994	0.00605984	-2.02716
Scrn1	-3.23105	0.00123335	0.00699887	-2.16923
Enox1	-3.23001	0.00123785	0.00702016	-1.18696
Gng2	-3.22877	0.00124326	0.00704451	-1.39489

[truncated: 3 more sheets: d0_PWD_vs_C3H_positive, d0_PWD_vs_CAST_negative, d0_PWD_vs_CAST_positive]
