# Supplementary material for: Naive Pluripotent Stem Cells Exhibit Phenotypic Variability that Is Driven by Genetic Variation
Source: Cell Stem Cell. 2020 Sep 3;27(3):470–481.e6. doi: 10.1016/j.stem.2020.07.019 (PMC7487768; doi:10.1016/j.stem.2020.07.019)
Supplement: Table S4. Genes Found within eQTL “Trans Bands” Identified as Being Associated with Axin2 Transcript Variability, Related to Figure 4 — Gene lists shown in each tab are from the “Trans bands” on Chromosome 3 and on Chromosome 5. [file mmc4.xlsx]

## Sheet: Table legend
Supplementary Table 4
Genes found within eQTL "Trans bands" identified as being associated with Axin2 transcript variablity.

## Sheet: chr3_trans_band_genes
ensembl_gene_id	mgi_symbol	peak_chr	peak_cM	peak_bp	lod	gene_chrom
ENSMUSG00000000028	Cdc45	3	21.6349	51835600	6.54269	16
ENSMUSG00000000134	Tfe3	3	21.7349	52043480	6.41897	X
ENSMUSG00000000142	Axin2	3	21.6349	51835600	6.04953	11
ENSMUSG00000000148	Brat1	3	21.4349	51630616	6.20217	5
ENSMUSG00000000384	Tbrg4	3	21.5949	51826736	6.43569	11
ENSMUSG00000000711	Rab5b	3	21.9949	52278500	6.5028	10
ENSMUSG00000000902	Smarcb1	3	21.5949	51826736	6.10857	10
ENSMUSG00000000958	Slc7a7	3	21.1549	51184216	8.80231	14
ENSMUSG00000001173	Ocrl	3	21.1549	51184216	6.14985	X
ENSMUSG00000001229	Dpp9	3	21.5949	51826736	6.41166	17
ENSMUSG00000001288	Rarg	3	21.7349	52043480	6.19836	15
ENSMUSG00000001440	Kpnb1	3	21.5949	51826736	6.19937	11
ENSMUSG00000001518	Itfg2	3	21.9149	52222789	9.17051	6
ENSMUSG00000001632	Brpf1	3	21.5949	51826736	7.40895	6
ENSMUSG00000001855	Nup214	3	21.7349	52043480	7.29543	2
ENSMUSG00000001910	Nacc1	3	21.6749	51936297	7.54381	8
ENSMUSG00000001999	Blvra	3	21.0749	51021736	6.94112	2
ENSMUSG00000002129	Sf3a1	3	21.5949	51826736	7.87123	11
ENSMUSG00000002221	Paxip1	3	20.4749	50267887	7.63343	5
ENSMUSG00000002319	Ipo4	3	21.5949	51826736	8.79329	14
ENSMUSG00000002329	Mdp1	3	21.9349	52236669	6.70123	14
ENSMUSG00000002835	Chaf1a	3	21.5949	51826736	8.24523	17
ENSMUSG00000002870	Mcm2	3	21.5549	51768572	6.04822	6
ENSMUSG00000003119	Cdk12	3	21.5949	51826736	7.30311	11
ENSMUSG00000003345	Csnk1g2	3	20.6349	50718556	6.44448	10
ENSMUSG00000003437	Paf1	3	21.5949	51826736	6.74269	7
ENSMUSG00000003813	Rad23a	3	21.7949	52188190	8.49571	8
ENSMUSG00000004356	Utp20	3	21.7349	52043480	6.40393	10
ENSMUSG00000004530	Coro1c	3	21.5949	51826736	7.41794	5
ENSMUSG00000005893	Nr2c2	3	21.4149	51507451	6.50599	6
ENSMUSG00000006498	Ptbp1	3	21.7349	52043480	7.37137	10
ENSMUSG00000006585	Cdt1	3	21.5949	51826736	7.30964	8
ENSMUSG00000006720	Zfp184	3	21.7149	51958740	10.1074	13
ENSMUSG00000007029	Vars	3	21.5549	51768572	6.78921	17
ENSMUSG00000007880	Arid1a	3	21.5949	51826736	8.76618	4
ENSMUSG00000008730	Hipk1	3	21.6349	51835600	8.31823	3
ENSMUSG00000010205	Raver1	3	21.5949	51826736	6.50885	9
ENSMUSG00000010936	Vac14	3	21.8749	52198624	6.98136	8
ENSMUSG00000011158	Brf1	3	21.5949	51826736	6.22583	12
ENSMUSG00000011267	Zfp296	3	21.5949	51826736	6.37028	7
ENSMUSG00000011877	Git1	3	21.8749	52198624	6.64549	11
ENSMUSG00000013415	Igf2bp1	3	21.5949	51826736	7.09204	11
ENSMUSG00000013766	Ly6g6e	3	21.5949	51826736	6.08815	17
ENSMUSG00000014075	Tctex1d2	3	21.7349	52043480	7.57782	16
ENSMUSG00000014859	E2f4	3	21.7349	52043480	6.92843	8
ENSMUSG00000014907	Naf1	3	21.7349	52043480	7.40146	8
ENSMUSG00000015023	Ddx19a	3	21.4949	51727980	6.24106	8
ENSMUSG00000015127	Unkl	3	21.5949	51826736	9.44395	17
ENSMUSG00000015605	Srf	3	21.6349	51835600	7.47591	17
ENSMUSG00000015869	Prpsap1	3	21.6949	51947518	6.23438	11
ENSMUSG00000016477	E2f3	3	21.8749	52198624	6.86273	13
ENSMUSG00000016619	Nup50	3	21.5949	51826736	6.39626	15
ENSMUSG00000017404	Rpl19	3	22.2749	52430881	6.86787	11
ENSMUSG00000017478	Zc3h18	3	21.6749	51936297	8.70627	8
ENSMUSG00000018040	Rrp7a	3	21.5949	51826736	6.45637	15
ENSMUSG00000018293	Pfn1	3	21.7349	52043480	6.37733	11
ENSMUSG00000018412	Kansl1	3	21.6149	51828406	6.67024	11
ENSMUSG00000018537	Pcgf2	3	21.6749	51936297	6.24994	11
ENSMUSG00000018572	Phf23	3	21.4949	51727980	6.1656	11
ENSMUSG00000018707	Dync1h1	3	21.6349	51835600	6.0678	12
ENSMUSG00000018921	Pelp1	3	21.5949	51826736	7.11318	11
ENSMUSG00000018931	Natd1	3	21.9949	52278500	6.38137	11
ENSMUSG00000019261	Map1s	3	21.8349	52193407	7.57326	8
ENSMUSG00000019432	Ddx39b	3	21.7349	52043480	6.42747	17
ENSMUSG00000019861	Gopc	3	21.5949	51826736	6.6442	10
ENSMUSG00000019920	Lims1	3	22.0149	52284967	6.41402	10
ENSMUSG00000020076	Ddx50	3	21.4949	51727980	6.67994	10
ENSMUSG00000020088	Sar1a	3	21.5949	51826736	6.00756	10
ENSMUSG00000020185	E2f7	3	21.6349	51835600	7.80758	10
ENSMUSG00000020211	Sf3a2	3	21.5949	51826736	8.19376	10
ENSMUSG00000020255	D10Wsu102e	3	21.7549	52148146	6.01281	10
ENSMUSG00000020358	Hnrnpab	3	21.5949	51826736	7.28304	11
ENSMUSG00000020453	Patz1	3	21.5949	51826736	7.12457	11
ENSMUSG00000020476	Dbnl	3	21.5949	51826736	6.69192	11
ENSMUSG00000020549	Elac2	3	21.9149	52222789	6.34606	11
ENSMUSG00000020571	Pdia6	3	21.8149	52190799	8.078	12
ENSMUSG00000020577	Tspan13	3	21.6949	51947518	7.2028	12
ENSMUSG00000020741	Cluh	3	21.6149	51828406	6.69335	11
ENSMUSG00000020850	Prpf8	3	21.5949	51826736	7.06134	11
ENSMUSG00000020929	Eftud2	3	21.5949	51826736	6.19446	11
ENSMUSG00000020935	Dcakd	3	21.8749	52198624	7.65003	11
ENSMUSG00000020986	Sec23a	3	22.0149	52284967	8.64661	12
ENSMUSG00000021068	Nin	3	20.8149	50742061	7.19544	12
ENSMUSG00000021127	Zfp36l1	3	20.7149	50721271	6.35383	12
ENSMUSG00000021244	Ylpm1	3	21.6349	51835600	6.29146	12
ENSMUSG00000021252	Erg28	3	21.7349	52043480	7.84201	12
ENSMUSG00000021338	Carmil1	3	21.6349	51835600	6.27317	13
ENSMUSG00000021669	Col4a3bp	3	21.5949	51826736	6.21654	13
ENSMUSG00000021807	Rtraf	3	21.6949	51947518	6.52565	14
ENSMUSG00000021840	Mapk1ip1l	3	21.5949	51826736	6.81141	14
ENSMUSG00000021901	Bap1	3	21.4949	51727980	6.07918	14
ENSMUSG00000021910	Nisch	3	21.5949	51826736	6.3417	14
ENSMUSG00000021962	Dcp1a	3	21.5949	51826736	7.56503	14
ENSMUSG00000021975	Ints9	3	21.7349	52043480	6.62487	14
ENSMUSG00000021981	Cab39l	3	21.6949	51947518	8.6383	14
ENSMUSG00000022012	Enox1	3	22.0149	52284967	6.77706	14
ENSMUSG00000022100	Xpo7	3	21.5949	51826736	6.72006	14
ENSMUSG00000022191	Drosha	3	21.6749	51936297	8.56463	15
ENSMUSG00000022253	Nadk2	3	21.9949	52278500	6.44464	15
ENSMUSG00000022272	Myo10	3	20.7949	50732687	6.32813	15
ENSMUSG00000022346	Myc	3	21.5949	51826736	6.73057	15
ENSMUSG00000022353	Mtss1	3	21.6549	51925075	7.82113	15
ENSMUSG00000022432	Smc1b	3	21.0149	50974086	6.91839	15
ENSMUSG00000022521	Crebbp	3	21.6749	51936297	6.19422	16
ENSMUSG00000022536	Glyr1	3	21.9349	52236669	6.63547	16
ENSMUSG00000022554	Hgh1	3	21.8949	52209585	7.00622	15
ENSMUSG00000022800	Fyttd1	3	21.6349	51835600	6.18908	16
ENSMUSG00000022837	Iqcb1	3	21.7349	52043480	7.43493	16
ENSMUSG00000022884	Eif4a2	3	21.5949	51826736	8.86472	16
ENSMUSG00000022983	Scaf4	3	21.5949	51826736	6.57303	16
ENSMUSG00000023018	Smarcd1	3	21.6749	51936297	8.43713	15
ENSMUSG00000023079	Gtf2ird1	3	20.7149	50721271	6.0229	5
ENSMUSG00000023143	Nagpa	3	22.0749	52371039	8.02657	16
ENSMUSG00000023495	Pcbp4	3	20.6349	50718556	6.2209	9
ENSMUSG00000023791	Pigx	3	21.7349	52043480	7.89651	16
ENSMUSG00000023902	Zscan10	3	21.7349	52043480	8.52873	17
ENSMUSG00000023921	Mut	3	21.7349	52043480	6.43163	17
ENSMUSG00000023988	Bysl	3	21.5949	51826736	6.00476	17
ENSMUSG00000024150	Mcfd2	3	21.8549	52196016	6.32127	17
ENSMUSG00000024158	Hagh	3	21.7349	52043480	9.51964	17
ENSMUSG00000024212	Mllt1	3	21.4349	51630616	6.51763	17
ENSMUSG00000024312	Wdr46	3	21.7349	52043480	6.49651	17
ENSMUSG00000024319	Vps52	3	21.5949	51826736	9.14424	17
ENSMUSG00000024335	Brd2	3	21.8949	52209585	7.33894	17
ENSMUSG00000024350	Dnajc18	3	21.5549	51768572	7.08481	18
ENSMUSG00000024352	Spata24	3	21.4349	51630616	6.23586	18
ENSMUSG00000024515	Smad4	3	21.5949	51826736	6.23521	18
ENSMUSG00000024516	Sec11c	3	21.0149	50974086	6.68361	18
ENSMUSG00000024581	Napg	3	21.9549	52265566	6.56463	18
ENSMUSG00000024590	Lmnb1	3	21.5949	51826736	7.08937	18
ENSMUSG00000024613	Tcof1	3	21.5949	51826736	7.18597	18
ENSMUSG00000024642	Tle4	3	21.5949	51826736	6.69763	19
ENSMUSG00000024725	Ostf1	3	21.7149	51958740	7.36346	19
ENSMUSG00000024732	Ccdc86	3	21.5949	51826736	6.61906	19
ENSMUSG00000024782	Ak3	3	21.9349	52236669	6.76239	19
ENSMUSG00000024812	Tjp2	3	21.5949	51826736	8.36119	19
ENSMUSG00000024831	Ighmbp2	3	21.5949	51826736	6.1938	19
ENSMUSG00000024853	Sf3b2	3	21.7349	52043480	6.0301	19
ENSMUSG00000024906	Mus81	3	21.4349	51630616	6.91198	19
ENSMUSG00000024927	Rela	3	21.6349	51835600	6.818	19
ENSMUSG00000024949	Sf1	3	21.6749	51936297	7.12646	19
ENSMUSG00000024969	Mark2	3	21.5949	51826736	6.83147	19
ENSMUSG00000025010	Ccnj	3	21.7749	52180794	6.66843	19
ENSMUSG00000025035	Arl3	3	21.9949	52278500	7.56197	19
ENSMUSG00000025041	Nt5c2	3	21.7349	52043480	6.11646	19
ENSMUSG00000025132	Arhgdia	3	21.7349	52043480	9.65992	11
ENSMUSG00000025153	Fasn	3	21.9549	52265566	7.57276	11
ENSMUSG00000025162	Csnk1d	3	21.7349	52043480	7.10361	11
ENSMUSG00000025209	Twnk	3	21.5949	51826736	7.36037	19
ENSMUSG00000025260	Hsd17b10	3	21.5949	51826736	6.39808	X
ENSMUSG00000025383	Il23a	3	21.6949	51947518	6.98249	10
ENSMUSG00000025583	Rptor	3	21.5949	51826736	6.53039	11
ENSMUSG00000025609	Mkln1	3	21.7349	52043480	6.776	6
ENSMUSG00000025733	Rhot2	3	21.4149	51507451	6.95684	17
ENSMUSG00000025786	Zdhhc3	3	21.5949	51826736	6.99762	9
ENSMUSG00000025937	Lactb2	3	21.7349	52043480	6.26257	1
ENSMUSG00000026000	Lancl1	3	21.7349	52043480	7.04918	1
ENSMUSG00000026135	Zfp142	3	21.5949	51826736	7.99389	1
ENSMUSG00000026176	Ctdsp1	3	21.6349	51835600	6.29978	1
ENSMUSG00000026209	Dnpep	3	21.9949	52278500	6.50662	1
ENSMUSG00000026248	Mrpl44	3	21.9949	52278500	6.38007	1
ENSMUSG00000026276	Mar2	3	21.7349	52043480	6.4872	1
ENSMUSG00000026480	Ncf2	3	20.4749	50267887	6.62338	1
ENSMUSG00000026596	Abl2	3	21.6349	51835600	6.35094	1
ENSMUSG00000026641	Usf1	3	21.7349	52043480	6.99189	1
ENSMUSG00000026694	Mettl13	3	21.7949	52188190	7.51531	1
ENSMUSG00000026761	Orc4	3	21.7349	52043480	6.51262	2
ENSMUSG00000026816	Gtf3c5	3	20.7149	50721271	6.72167	2
ENSMUSG00000026915	Strbp	3	21.5949	51826736	7.20396	2
ENSMUSG00000027180	Fbxo3	3	21.6749	51936297	6.04048	2
ENSMUSG00000027185	Nat10	3	21.6749	51936297	6.12415	2
ENSMUSG00000027242	Wdr76	3	21.9949	52278500	6.02955	2
ENSMUSG00000027246	Ell3	3	21.9349	52236669	6.29853	2
ENSMUSG00000027287	Snap23	3	20.6549	50719235	6.62442	2
ENSMUSG00000027379	Bub1	3	21.7349	52043480	6.62312	2
ENSMUSG00000027395	Polr1b	3	21.5949	51826736	7.20191	2
ENSMUSG00000027406	Idh3b	3	21.6349	51835600	7.20619	2
ENSMUSG00000027425	Kat14	3	20.8149	50742061	7.38468	2
ENSMUSG00000027478	Dnmt3b	3	21.6349	51835600	6.14784	2
ENSMUSG00000027498	Cstf1	3	21.6349	51835600	8.16073	2
ENSMUSG00000027547	Sall4	3	21.5949	51826736	6.16247	2
ENSMUSG00000027582	Zgpat	3	21.5949	51826736	6.34033	2
ENSMUSG00000027589	Pcmtd2	3	21.9549	52265566	7.60566	2
ENSMUSG00000027628	Aar2	3	21.5949	51826736	6.21	2
ENSMUSG00000027651	Rprd1b	3	21.5949	51826736	6.64664	2
ENSMUSG00000027678	Ncoa3	3	21.5949	51826736	6.31905	2
ENSMUSG00000027828	Ssr3	3	21.5549	51768572	7.78624	3
ENSMUSG00000027893	Ahcyl1	3	22.0149	52284967	6.64745	3
ENSMUSG00000027963	Extl2	3	20.7149	50721271	6.54803	3
ENSMUSG00000028062	Lamtor2	3	21.8749	52198624	6.49648	3
ENSMUSG00000028098	Rnf115	3	21.9549	52265566	6.27952	3
ENSMUSG00000028228	Cpne3	3	21.0149	50974086	6.9031	4
ENSMUSG00000028300	3110043O21Rik	3	21.7349	52043480	6.57909	4
ENSMUSG00000028333	Anp32b	3	21.7349	52043480	7.13267	4
ENSMUSG00000028433	Ubap2	3	21.7349	52043480	6.31943	4
ENSMUSG00000028467	Gba2	3	21.4949	51727980	6.11182	4
ENSMUSG00000028487	Bnc2	3	21.7349	52043480	8.11075	4
ENSMUSG00000028580	Pum1	3	21.5949	51826736	6.36985	4
ENSMUSG00000028603	Scp2	3	20.7149	50721271	6.57763	4
ENSMUSG00000028653	Trit1	3	21.9349	52236669	9.11882	4
ENSMUSG00000028670	Lypla2	3	21.5949	51826736	7.05183	4
ENSMUSG00000028790	Khdrbs1	3	21.5949	51826736	6.41243	4
ENSMUSG00000028822	Tmem50a	3	21.9349	52236669	6.87271	4
ENSMUSG00000028833	Ncdn	3	21.9549	52265566	7.71892	4
ENSMUSG00000028850	Gpatch3	3	21.5549	51768572	7.22317	4
ENSMUSG00000028857	Tmem222	3	21.5949	51826736	6.55713	4
ENSMUSG00000028879	Stx12	3	21.9549	52265566	7.01608	4
ENSMUSG00000028890	Mtf1	3	20.6349	50718556	6.01796	4
ENSMUSG00000028893	Sesn2	3	21.5949	51826736	7.50612	4
ENSMUSG00000028911	Srsf4	3	21.7349	52043480	6.84379	4
ENSMUSG00000028948	Nol9	3	21.4949	51727980	6.55523	4
ENSMUSG00000028982	Slc25a33	3	21.9149	52222789	7.93464	4
ENSMUSG00000029020	Mfn2	3	21.5949	51826736	7.40646	4
ENSMUSG00000029028	Lrrc47	3	21.5949	51826736	6.68223	4
ENSMUSG00000029033	Acap3	3	21.5949	51826736	6.26017	4
ENSMUSG00000029048	Rer1	3	21.7349	52043480	6.33285	4
ENSMUSG00000029059	Fam213b	3	21.7349	52043480	8.11233	4
ENSMUSG00000029121	Crmp1	3	21.6349	51835600	6.54356	5
ENSMUSG00000029171	Pgm1	3	22.0149	52284967	7.80579	5
ENSMUSG00000029345	Tfip11	3	21.5949	51826736	6.45876	5
ENSMUSG00000029439	Sfswap	3	21.5949	51826736	6.70919	5
ENSMUSG00000029504	Ddx51	3	21.9749	52272033	6.00507	5
ENSMUSG00000029577	Ube3b	3	21.5949	51826736	6.11529	5
ENSMUSG00000029580	Actb	3	21.7349	52043480	6.59543	5
ENSMUSG00000029581	Fscn1	3	21.5949	51826736	6.11551	5
ENSMUSG00000029594	Rbm19	3	21.7349	52043480	7.24544	5
ENSMUSG00000029624	Ptcd1	3	21.9549	52265566	6.32979	5
ENSMUSG00000029638	Glcci1	3	22.0149	52284967	6.40519	6
ENSMUSG00000029684	Wasl	3	21.5949	51826736	6.6136	6
ENSMUSG00000029726	Mepce	3	21.6749	51936297	8.30607	5
ENSMUSG00000029767	Calu	3	21.6749	51936297	7.05859	6
ENSMUSG00000029776	Hibadh	3	21.7349	52043480	7.70339	6
ENSMUSG00000030019	Fbxl14	3	21.6949	51947518	7.62842	6
ENSMUSG00000030199	Etv6	3	21.5949	51826736	7.5188	6
ENSMUSG00000030319	Cand2	3	21.6749	51936297	6.45237	6
ENSMUSG00000030342	Cd9	3	21.7349	52043480	6.97775	6
ENSMUSG00000030432	Rpl28	3	20.7549	50727841	6.22178	7
ENSMUSG00000030678	Maz	3	21.7349	52043480	7.89805	7
ENSMUSG00000030689	Ino80e	3	21.6749	51936297	6.61657	7
ENSMUSG00000030754	Copb1	3	21.7349	52043480	6.25852	7
ENSMUSG00000030795	Fus	3	21.6749	51936297	7.88069	7
ENSMUSG00000030811	Fbxl19	3	21.9149	52222789	6.16068	7
ENSMUSG00000030822	Prr14	3	21.5949	51826736	7.75309	7
ENSMUSG00000030861	Acadsb	3	20.7149	50721271	9.93514	7
ENSMUSG00000030867	Plk1	3	21.5949	51826736	8.55407	7
ENSMUSG00000031176	Dynlt3	3	21.4349	51630616	6.49808	X
ENSMUSG00000031232	Magt1	3	21.7349	52043480	6.67277	X
ENSMUSG00000031371	Haus7	3	21.4349	51630616	6.2257	X
ENSMUSG00000031429	Psmd10	3	21.4349	51630616	6.37828	X
ENSMUSG00000031511	Arhgef7	3	21.6749	51936297	6.15161	8
ENSMUSG00000031561	Tenm3	3	22.0149	52284967	6.09775	8
ENSMUSG00000031586	Rbpms	3	21.8949	52209585	8.42815	8
ENSMUSG00000031706	Rfx1	3	21.6749	51936297	8.30518	8
ENSMUSG00000031762	Mt2	3	20.5549	50421529	6.21468	8
ENSMUSG00000031819	Emc8	3	21.7549	52148146	6.21214	8
ENSMUSG00000031826	Usp10	3	21.8549	52196016	6.00297	8
ENSMUSG00000031834	Pik3r2	3	21.6749	51936297	8.21937	8
ENSMUSG00000031862	Atp13a1	3	21.5349	51755041	6.11491	8
ENSMUSG00000031865	Dctn1	3	21.6349	51835600	6.51908	6
ENSMUSG00000031916	Cog8	3	21.5949	51826736	6.13686	8
ENSMUSG00000031921	Terf2	3	21.8749	52198624	7.24745	8
ENSMUSG00000032116	Stt3a	3	21.9349	52236669	6.37906	9
ENSMUSG00000032185	Carm1	3	21.7349	52043480	7.57496	9
ENSMUSG00000032187	Smarca4	3	21.7349	52043480	6.8113	9
ENSMUSG00000032216	Nedd4	3	21.6349	51835600	6.022	9
ENSMUSG00000032314	Etfa	3	21.4349	51630616	6.29974	9
ENSMUSG00000032316	Clk3	3	21.9349	52236669	7.47846	9
ENSMUSG00000032346	Ooep	3	21.5949	51826736	6.75996	9
ENSMUSG00000032386	Trip4	3	20.6349	50718556	7.24275	9
ENSMUSG00000032575	Manf	3	21.7349	52043480	6.40579	9
ENSMUSG00000032905	Atg12	3	21.9949	52278500	6.85991	18
ENSMUSG00000033272	Slc35a4	3	21.7349	52043480	8.28586	18
ENSMUSG00000033365	Ipo13	3	21.5949	51826736	7.78081	4
ENSMUSG00000033429	Mcee	3	21.7349	52043480	6.9202	7
ENSMUSG00000033565	Rbfox2	3	20.8749	50786588	6.00343	15
ENSMUSG00000033707	Lrrc24	3	21.9949	52278500	7.56982	15
ENSMUSG00000033732	Sf3b3	3	21.8749	52198624	6.95994	8
ENSMUSG00000033762	Recql4	3	21.9549	52265566	7.59353	15
ENSMUSG00000033763	Mtss1l	3	21.9349	52236669	8.36744	8
ENSMUSG00000033909	Usp36	3	21.5949	51826736	7.25378	11
ENSMUSG00000033916	Chmp2a	3	21.5949	51826736	7.95509	7
ENSMUSG00000033933	Vhl	3	21.5949	51826736	6.97725	6
ENSMUSG00000034007	Scaper	3	21.9949	52278500	6.34127	9
ENSMUSG00000034075	Zdhhc5	3	21.5949	51826736	6.98757	2
ENSMUSG00000034152	Exoc3	3	20.7149	50721271	6.12521	13
ENSMUSG00000034247	Plekhm1	3	21.6349	51835600	9.01548	11
ENSMUSG00000034336	Ina	3	21.7749	52180794	6.72073	19
ENSMUSG00000034575	Papd7	3	21.7349	52043480	6.3062	13
ENSMUSG00000034758	Tle6	3	21.1549	51184216	6.64243	10
ENSMUSG00000034889	Cactin	3	21.5949	51826736	9.35315	10
ENSMUSG00000034928	Rnf44	3	21.5949	51826736	7.93421	13
ENSMUSG00000034974	Dapk3	3	21.5949	51826736	7.07966	10
ENSMUSG00000035027	Map2k2	3	21.6749	51936297	6.47282	10
ENSMUSG00000035049	Rrp12	3	21.7349	52043480	7.01385	19
ENSMUSG00000035478	Mbd3	3	21.6349	51835600	8.64213	10
ENSMUSG00000035569	Ankrd11	3	21.5949	51826736	7.19434	8
ENSMUSG00000035674	Ndufa3	3	21.7949	52188190	6.40845	7
ENSMUSG00000035890	Rnf126	3	21.7349	52043480	6.38683	10
ENSMUSG00000035933	Cog5	3	21.6749	51936297	7.03978	12
ENSMUSG00000035967	Ints6l	3	20.5149	50302189	6.33726	X
ENSMUSG00000036061	Smug1	3	22.0549	52360519	7.34591	15
ENSMUSG00000036098	Myrf	3	21.6749	51936297	6.3194	19
ENSMUSG00000036180	Gatad2a	3	21.5949	51826736	8.51252	8
ENSMUSG00000036299	BC031181	3	21.8149	52190799	7.25556	18
ENSMUSG00000036721	Zscan12	3	22.0749	52371039	7.35488	13
ENSMUSG00000036733	Rbm42	3	21.7349	52043480	6.80398	7
ENSMUSG00000036768	Kif15	3	21.7349	52043480	6.82267	9
ENSMUSG00000037331	Larp1	3	21.7349	52043480	7.64949	11
ENSMUSG00000037364	Srrt	3	21.5949	51826736	8.05293	5
ENSMUSG00000037692	Ahdc1	3	21.4349	51630616	6.68694	4
ENSMUSG00000037750	Fam222b	3	21.5949	51826736	7.15373	11
ENSMUSG00000037791	Phf12	3	21.5949	51826736	7.6676	11
ENSMUSG00000037966	Ninj1	3	21.5949	51826736	6.49157	13
ENSMUSG00000037993	Dhx38	3	21.6749	51936297	7.9025	8
ENSMUSG00000038214	Bend3	3	21.7349	52043480	6.19916	10
ENSMUSG00000038346	Zfp384	3	21.5949	51826736	7.41931	6
ENSMUSG00000038384	Setd1b	3	21.5949	51826736	6.26063	5
ENSMUSG00000038406	Scaf1	3	21.5949	51826736	7.3909	7
ENSMUSG00000038582	Pptc7	3	21.5949	51826736	6.20282	5
ENSMUSG00000038611	Phrf1	3	21.6349	51835600	6.9962	7
ENSMUSG00000038860	Garnl3	3	21.9349	52236669	6.87133	2
ENSMUSG00000038872	Zfhx3	3	21.6349	51835600	6.00045	8
ENSMUSG00000038902	Pogz	3	21.5949	51826736	6.32616	3
ENSMUSG00000039046	Usp6nl	3	21.9349	52236669	6.46779	2
ENSMUSG00000039117	Taf4	3	21.5949	51826736	6.69691	2
ENSMUSG00000039148	Sart1	3	21.5949	51826736	6.60495	19
ENSMUSG00000039191	Rbpj	3	20.3149	49975672	7.3763	5
ENSMUSG00000039244	E130309D02Rik	3	21.6749	51936297	6.80813	5
ENSMUSG00000039262	Prrc2b	3	21.7349	52043480	6.16701	2
ENSMUSG00000039345	Mettl22	3	21.7549	52148146	6.12635	16
ENSMUSG00000039501	Znfx1	3	21.6349	51835600	6.95316	2
ENSMUSG00000039623	Ap5z1	3	21.4349	51630616	6.68108	5
ENSMUSG00000039703	Nploc4	3	21.5949	51826736	7.19271	11
ENSMUSG00000039768	Dnajc11	3	21.7349	52043480	7.75452	4
ENSMUSG00000039770	Ypel5	3	21.8949	52209585	6.1033	17
ENSMUSG00000039804	Ncoa5	3	21.6749	51936297	7.25294	2
ENSMUSG00000039814	Xkr5	3	22.0149	52284967	7.44606	8
ENSMUSG00000039844	Rapgef1	3	21.6349	51835600	6.83699	2
ENSMUSG00000040220	Gas8	3	21.4149	51507451	7.2912	8
ENSMUSG00000040225	Prrc2c	3	21.6149	51828406	6.26797	1
ENSMUSG00000040463	Mybbp1a	3	21.5949	51826736	7.46601	11
ENSMUSG00000040481	Bptf	3	21.5949	51826736	7.46058	11
ENSMUSG00000040524	Zfp609	3	21.7349	52043480	6.59652	9
ENSMUSG00000040717	Il17rd	3	21.3549	51275005	7.36593	14
ENSMUSG00000040842	Szrd1	3	20.7149	50721271	6.64638	4
ENSMUSG00000041164	Zmiz2	3	21.7349	52043480	6.18402	11
ENSMUSG00000041225	Arhgap12	3	21.9549	52265566	7.90275	18
ENSMUSG00000041235	Chd7	3	21.7349	52043480	6.7246	4
ENSMUSG00000041426	Hibch	3	21.6949	51947518	6.47926	1
ENSMUSG00000041773	Enc1	3	21.5949	51826736	7.67854	13
ENSMUSG00000041798	Gck	3	21.5949	51826736	6.76138	11
ENSMUSG00000041915	Ammecr1l	3	21.5949	51826736	7.47277	18
ENSMUSG00000041974	Spidr	3	21.8349	52193407	7.5092	16
ENSMUSG00000042292	Mkl1	3	21.6149	51828406	6.28622	15
ENSMUSG00000042308	Setd1a	3	21.5949	51826736	6.95406	7
ENSMUSG00000042357	Gjb5	3	21.0149	50974086	6.32807	4
ENSMUSG00000042439	Zfp532	3	21.6749	51936297	8.46366	18
ENSMUSG00000042508	Dmtf1	3	21.9549	52265566	6.4275	5
ENSMUSG00000042520	Ubap2l	3	21.5949	51826736	7.85667	3
ENSMUSG00000042625	Safb2	3	21.6349	51835600	6.38303	17
ENSMUSG00000042737	Dpm3	3	21.8349	52193407	6.30089	3
ENSMUSG00000042870	Tom1	3	21.5549	51768572	6.3611	8
ENSMUSG00000043251	Exoc3l	3	21.7349	52043480	6.94269	8
ENSMUSG00000043262	Uevld	3	21.9949	52278500	6.03864	7
ENSMUSG00000043747	1520401A03Rik	3	21.7349	52043480	8.12061	17
ENSMUSG00000043962	Thrap3	3	21.5949	51826736	6.2733	4
ENSMUSG00000044030	Irf2bp1	3	21.7549	52148146	6.72502	7
ENSMUSG00000044080	S100a1	3	21.5949	51826736	6.56606	3
ENSMUSG00000044122	Proca1	3	21.8949	52209585	6.08188	11
ENSMUSG00000044201	Cdc25c	3	21.8749	52198624	7.61098	18
ENSMUSG00000044433	Camsap3	3	21.7349	52043480	8.70607	8
ENSMUSG00000045252	Zfp574	3	21.5949	51826736	6.67404	7
ENSMUSG00000045374	Wdr81	3	21.9549	52265566	6.66821	11
ENSMUSG00000045435	Tmem60	3	21.7349	52043480	6.32896	5
ENSMUSG00000045665	Mfsd5	3	21.4949	51727980	9.0672	15
ENSMUSG00000045671	Spred2	3	21.5949	51826736	7.29747	11
ENSMUSG00000045983	Eif4g1	3	21.5949	51826736	7.38545	16
ENSMUSG00000046201	Scaf8	3	21.5949	51826736	6.43762	17
ENSMUSG00000046556	Zfp319	3	21.9549	52265566	6.44104	8
ENSMUSG00000046711	Hmga1	3	20.6549	50719235	7.77948	17
ENSMUSG00000046753	Ccdc66	3	21.5549	51768572	6.49799	14
ENSMUSG00000046897	Zfp740	3	21.4349	51630616	6.01328	15
ENSMUSG00000047284	Neurl4	3	21.6349	51835600	6.84717	11
ENSMUSG00000047710	Champ1	3	21.7349	52043480	7.42028	8
ENSMUSG00000047719	Ubiad1	3	21.7349	52043480	6.28716	4
ENSMUSG00000048280	Zfp738	3	22.3349	52468412	6.72525	13
ENSMUSG00000048546	Tob2	3	21.5949	51826736	6.17719	15
ENSMUSG00000048701	Ccdc6	3	20.7149	50721271	6.11041	10
ENSMUSG00000048878	Hexim1	3	21.5949	51826736	8.24276	11
ENSMUSG00000049553	Polr1a	3	21.5949	51826736	8.75573	6
ENSMUSG00000049624	Slc17a5	3	21.9349	52236669	6.4007	9
ENSMUSG00000049739	Zfp646	3	21.6349	51835600	6.89497	7
ENSMUSG00000050043	Tmx2	3	21.8149	52190799	7.71776	2
ENSMUSG00000050107	Haspin	3	21.9349	52236669	6.3535	11
ENSMUSG00000050199	Lgr4	3	22.2949	52443391	6.52747	2
ENSMUSG00000050567	Maml1	3	21.9149	52222789	8.051	11
ENSMUSG00000051234	Rnf7	3	21.1549	51184216	6.00119	9
ENSMUSG00000051306	Usp42	3	21.6349	51835600	6.72204	5
ENSMUSG00000051319	1500011K16Rik	3	21.7349	52043480	6.4433	2
ENSMUSG00000051391	Ywhag	3	21.5549	51768572	6.7744	5
ENSMUSG00000051403	Ppp1r37	3	21.4949	51727980	6.55917	7
ENSMUSG00000051510	Mafg	3	21.6949	51947518	7.2678	11
ENSMUSG00000051811	Cox6b2	3	21.5949	51826736	6.41762	7
ENSMUSG00000051853	Arf3	3	20.7149	50721271	6.03906	15
ENSMUSG00000052296	Ppp6r1	3	21.5949	51826736	6.1948	7
ENSMUSG00000052488	Cherp	3	21.5949	51826736	7.82157	8
ENSMUSG00000052512	Nav2	3	21.7349	52043480	6.01046	7
ENSMUSG00000052557	Gan	3	21.7349	52043480	6.53131	8
ENSMUSG00000052632	Asap2	3	22.4949	52515243	6.01972	12
ENSMUSG00000052748	Swt1	3	21.9149	52222789	6.42037	1
ENSMUSG00000053040	Aph1c	3	21.8949	52209585	6.28532	9
ENSMUSG00000053198	Prx	3	21.7349	52043480	6.06439	7
ENSMUSG00000053293	Pom121	3	21.5949	51826736	6.46249	5
ENSMUSG00000053411	Cbx7	3	21.1949	51188962	6.04356	15
ENSMUSG00000053436	Mapk14	3	21.5949	51826736	6.79427	17
ENSMUSG00000053730	Tmem39b	3	21.6949	51947518	6.74425	4
ENSMUSG00000053754	Chd8	3	21.4349	51630616	7.82925	14
ENSMUSG00000053801	Grwd1	3	21.5949	51826736	6.17495	7
ENSMUSG00000053877	Srcap	3	21.7349	52043480	6.25876	7
ENSMUSG00000053898	Ech1	3	21.4149	51507451	6.21232	7
ENSMUSG00000054611	Kdm2a	3	21.5949	51826736	6.38543	19
ENSMUSG00000054814	Usp46	3	21.6349	51835600	7.44743	5
ENSMUSG00000055024	Ep300	3	21.6349	51835600	6.62697	15
ENSMUSG00000055334	Snupn	3	22.0149	52284967	6.28121	9
ENSMUSG00000055491	Pprc1	3	21.5949	51826736	7.77192	19
ENSMUSG00000055799	Tcf7l1	3	21.5949	51826736	7.01203	6
ENSMUSG00000055917	Zfp277	3	21.6349	51835600	6.17215	12
ENSMUSG00000056014	A430033K04Rik	3	22.0549	52360519	7.15508	5
ENSMUSG00000056076	Eif3b	3	21.5949	51826736	6.88312	5
ENSMUSG00000056204	Pgpep1	3	22.0949	52375576	6.12891	8
ENSMUSG00000056383	AI987944	3	21.7349	52043480	6.67791	7
ENSMUSG00000056493	Foxk1	3	21.5949	51826736	6.12472	5
ENSMUSG00000057738	Sptan1	3	21.9549	52265566	6.14613	2
ENSMUSG00000058230	Arhgap35	3	21.5949	51826736	8.41778	7
ENSMUSG00000058301	Upf1	3	21.7349	52043480	6.76384	8
ENSMUSG00000058587	Tmod3	3	20.7949	50732687	6.22776	9
ENSMUSG00000059273	Zc3h4	3	21.6749	51936297	6.5447	7
ENSMUSG00000059552	Trp53	3	21.5949	51826736	7.39952	11
ENSMUSG00000059981	Taok2	3	21.5949	51826736	6.10572	7
ENSMUSG00000059995	Atxn7l3	3	21.5949	51826736	6.42601	11
ENSMUSG00000060206	Zfp462	3	21.6749	51936297	7.45286	4
ENSMUSG00000060261	Gtf2i	3	21.9349	52236669	6.09031	5
ENSMUSG00000061024	Rrs1	3	21.7349	52043480	8.41591	1
ENSMUSG00000061032	Rrp1	3	21.7349	52043480	6.45118	10
ENSMUSG00000061778	Mospd2	3	21.5549	51768572	6.96684	X
ENSMUSG00000061950	Ppp4r1	3	21.5949	51826736	7.51018	17
ENSMUSG00000062012	Zfp13	3	20.7149	50721271	7.25564	17
ENSMUSG00000062202	Btbd9	3	21.1149	51170637	7.27278	17
ENSMUSG00000062353	Gm15772	3	21.6949	51947518	6.40001	5
ENSMUSG00000062619	2310039H08Rik	3	21.9349	52236669	6.29561	17
ENSMUSG00000062825	Actg1	3	21.4349	51630616	7.34486	11
ENSMUSG00000062908	Acadm	3	20.6149	50694658	6.5546	3
ENSMUSG00000063179	Pstk	3	21.0149	50974086	6.7295	7
ENSMUSG00000063576	Klhdc3	3	21.5949	51826736	6.0812	17
ENSMUSG00000063870	Chd4	3	21.6349	51835600	7.68212	6
ENSMUSG00000064634	Gm22620	3	21.9349	52236669	8.2005	9
ENSMUSG00000066571	4931406P16Rik	3	21.5949	51826736	6.19145	7
ENSMUSG00000067369	Trmt2b	3	21.5949	51826736	7.15555	X
ENSMUSG00000068798	Rap1a	3	21.7349	52043480	6.82298	3
ENSMUSG00000068856	Sf3b4	3	21.5949	51826736	6.62912	3
ENSMUSG00000068921	Dap3	3	21.6749	51936297	6.55268	3
ENSMUSG00000069041	Slc25a31	3	20.7549	50727841	6.08556	3
ENSMUSG00000069678	Pcgf1	3	21.7349	52043480	6.98479	6
ENSMUSG00000069729	Arid1b	3	21.7349	52043480	8.3828	17
ENSMUSG00000070348	Ccnd1	3	21.4349	51630616	6.3395	7
ENSMUSG00000070394	Tmem256	3	21.8949	52209585	6.63213	11
ENSMUSG00000070737	Tmem35b	3	21.8749	52198624	6.17357	4
ENSMUSG00000070953	Rabepk	3	21.6549	51925075	7.16785	2
ENSMUSG00000071054	Safb	3	21.6349	51835600	7.37321	17
ENSMUSG00000071645	Tut1	3	21.5949	51826736	6.00399	19
ENSMUSG00000071652	Ints5	3	21.5949	51826736	6.87243	19
ENSMUSG00000071796	6820431F20Rik	3	21.4349	51630616	6.12491	8
ENSMUSG00000072694	1500011B03Rik	3	21.3149	51227805	6.71459	5
ENSMUSG00000073176	Zfp449	3	21.4949	51727980	6.05044	X
ENSMUSG00000073639	Rab18	3	21.9949	52278500	6.06378	18
ENSMUSG00000073728	Tmem51os1	3	21.1149	51170637	8.37118	4
ENSMUSG00000073792	Alg6	3	21.7349	52043480	6.8242	4
ENSMUSG00000074102	Rbm15b	3	22.0149	52284967	7.49726	9
ENSMUSG00000074284	Gm10658	3	21.9349	52236669	6.17592	9
ENSMUSG00000074405	Zfp865	3	22.0149	52284967	6.93062	7
ENSMUSG00000074682	Zcchc3	3	21.6749	51936297	8.19422	2
ENSMUSG00000074873	AI606181	3	21.9349	52236669	6.0509	19
ENSMUSG00000075012	Fjx1	3	21.9949	52278500	7.06815	2
ENSMUSG00000075327	Zbtb2	3	21.5949	51826736	6.40093	10
ENSMUSG00000075705	Msrb1	3	21.7349	52043480	6.9208	17
ENSMUSG00000077450	Rab11b	3	21.6749	51936297	6.08732	17
ENSMUSG00000078515	Ddi2	3	21.5949	51826736	8.40155	4
ENSMUSG00000078652	Psme3	3	21.4349	51630616	6.46399	11
ENSMUSG00000078923	Ube2v1	3	21.5949	51826736	7.16063	2
ENSMUSG00000079259	Trim71	3	20.7149	50721271	6.65731	9
ENSMUSG00000079426	Arpc4	3	21.5949	51826736	6.28612	6
ENSMUSG00000079445	B3gnt7	3	21.2949	51200826	8.23614	1
ENSMUSG00000081137	BC022960	3	21.6749	51936297	6.34393	X
ENSMUSG00000085793	Lin52	3	22.0149	52284967	7.87216	12
ENSMUSG00000087412	Gm15501	3	21.5549	51768572	7.38708	7
ENSMUSG00000089715	Cbx6	3	21.7349	52043480	7.21844	15
ENSMUSG00000090110	Cmc4	3	21.5949	51826736	6.59483	X
ENSMUSG00000090470	Prr23a3	3	21.7349	52043480	6.5301	9
ENSMUSG00000091345	Col6a5	3	22.4549	52499720	8.60717	9
ENSMUSG00000091562	Crybg3	3	21.6349	51835600	7.01799	16
ENSMUSG00000091955	Gm9844	3	20.5949	50667089	6.78331	7
ENSMUSG00000093445	Lrch4	3	21.5949	51826736	7.16254	5
ENSMUSG00000094392	Gm3788	3	21.9349	52236669	6.2036	3
ENSMUSG00000094812	Gm22614	3	22.3549	52477775	6.48621	3
ENSMUSG00000095260	Gm25890	3	22.3549	52477775	6.48621	3
ENSMUSG00000096215	Smim22	3	22.2949	52443391	6.10893	16
ENSMUSG00000096255	Dynlt1b	3	21.9749	52272033	8.4551	17
ENSMUSG00000096699	Rps19-ps4	3	20.7749	50730264	6.41809	18
ENSMUSG00000096956	Snhg18	3	21.9949	52278500	7.70293	15
ENSMUSG00000097519	4930558J18Rik	3	21.9149	52222789	7.90054	1
ENSMUSG00000098923	Tmem185b	3	22.0549	52360519	6.02564	1
ENSMUSG00000098950	Gm28036	3	21.5549	51768572	6.57873	2
ENSMUSG00000099061	Gm28050	3	21.4949	51727980	6.18172	5
ENSMUSG00000099083	Atf7	3	21.5949	51826736	6.28837	15
ENSMUSG00000106864	Gtf3c2	3	21.4349	51630616	6.55053	5

## Sheet: chr5_trans_band_genes
ensembl_gene_id	mgi_symbol	peak_chr	peak_cM	peak_bp	lod	gene_chrom
ENSMUSG00000000028	Cdc45	5	25.1515	53017256	7.15734	16
ENSMUSG00000000056	Narf	5	23.0915	50738345	7.19519	11
ENSMUSG00000000131	Xpo6	5	24.6715	52310126	6.36896	7
ENSMUSG00000000142	Axin2	5	23.0915	50738345	6.83419	11
ENSMUSG00000000711	Rab5b	5	23.1515	51165734	6.69003	10
ENSMUSG00000000823	Zfp512b	5	23.0915	50738345	6.72473	2
ENSMUSG00000001158	Snrnp27	5	24.7515	52482273	8.13962	6
ENSMUSG00000001289	Pfdn5	5	25.5915	53538776	6.10193	15
ENSMUSG00000001707	Eef1e1	5	23.3915	51527513	6.19336	13
ENSMUSG00000001855	Nup214	5	23.7515	51859116	6.48515	2
ENSMUSG00000002010	Idh3g	5	23.0915	50738345	6.18273	X
ENSMUSG00000002028	Kmt2a	5	23.5115	51655151	7.12684	9
ENSMUSG00000002052	Supt6	5	26.0115	53633851	6.93189	11
ENSMUSG00000002129	Sf3a1	5	24.6715	52310126	6.40594	11
ENSMUSG00000002319	Ipo4	5	25.1515	53017256	7.52881	14
ENSMUSG00000003119	Cdk12	5	23.2315	51193081	6.35711	11
ENSMUSG00000003233	Dvl3	5	25.5915	53538776	6.08228	16
ENSMUSG00000003824	Syce2	5	24.7515	52482273	6.03178	8
ENSMUSG00000004285	Atp6v1f	5	24.7515	52482273	7.8799	6
ENSMUSG00000004951	Hspb1	5	22.5215	48573094	7.83277	5
ENSMUSG00000005198	Polr2a	5	23.3915	51527513	6.30026	11
ENSMUSG00000005947	Itgae	5	23.1115	50738664	6.5697	11
ENSMUSG00000006307	Kmt2b	5	25.1515	53017256	7.48937	7
ENSMUSG00000006471	Ndor1	5	23.0915	50738345	6.57601	2
ENSMUSG00000006732	Mettl1	5	22.7315	49273489	6.13234	10
ENSMUSG00000007880	Arid1a	5	23.0915	50738345	8.11407	4
ENSMUSG00000008153	Clstn3	5	24.6915	52425357	6.85684	6
ENSMUSG00000008398	Elk3	5	25.9915	53611469	6.96433	10
ENSMUSG00000008435	Rdh13	5	26.0115	53633851	6.31198	7
ENSMUSG00000008668	Rps18	5	24.7315	52465258	6.83687	17
ENSMUSG00000008730	Hipk1	5	23.0915	50738345	6.61664	3
ENSMUSG00000008859	Rala	5	24.6715	52310126	7.18149	13
ENSMUSG00000009418	Nav1	5	26.0315	53786751	8.6219	1
ENSMUSG00000009549	Srp14	5	26.0115	53633851	6.75121	2
ENSMUSG00000009569	Mkl2	5	24.7515	52482273	6.1881	16
ENSMUSG00000009863	Sdhb	5	25.1515	53017256	6.11788	4
ENSMUSG00000011158	Brf1	5	23.0315	50424348	6.14891	12
ENSMUSG00000012848	Rps5	5	23.3915	51527513	7.83901	7
ENSMUSG00000013415	Igf2bp1	5	23.0915	50738345	6.24644	11
ENSMUSG00000013787	Ehmt2	5	25.1515	53017256	6.59593	17
ENSMUSG00000015127	Unkl	5	23.1115	50738664	7.3033	17
ENSMUSG00000015143	Actn1	5	25.7315	53574714	6.33091	12
ENSMUSG00000015202	Cnksr3	5	22.5715	48894086	6.428	10
ENSMUSG00000015478	Rnf5	5	25.1515	53017256	7.23031	17
ENSMUSG00000017210	Med24	5	25.1515	53017256	6.02193	11
ENSMUSG00000017686	Rhot1	5	26.0115	53633851	6.11615	11
ENSMUSG00000018287	Spag7	5	25.2515	53090735	6.19311	11
ENSMUSG00000018707	Dync1h1	5	25.1715	53033455	7.71585	12
ENSMUSG00000018921	Pelp1	5	24.6715	52310126	6.27231	11
ENSMUSG00000019179	Mdh2	5	22.5915	49052065	6.07065	5
ENSMUSG00000019710	Mrpl24	5	23.0915	50738345	6.378	3
ENSMUSG00000019767	Ccdc170	5	23.2915	51396934	6.26349	10
ENSMUSG00000020022	Ndufa12	5	25.8915	53593400	6.17661	10
ENSMUSG00000020109	Dnajb12	5	26.0115	53633851	6.59859	10
ENSMUSG00000020212	Mdm1	5	23.3115	51415611	7.25342	10
ENSMUSG00000020248	Nfyb	5	25.1515	53017256	6.53868	10
ENSMUSG00000020250	Txnrd1	5	23.0915	50738345	7.22897	10
ENSMUSG00000020312	Shc2	5	23.3915	51527513	6.40402	10
ENSMUSG00000020372	Rack1	5	23.7315	51807262	6.82065	11
ENSMUSG00000020422	Tns3	5	23.1315	50738982	6.01721	11
ENSMUSG00000020456	Ogdh	5	24.6715	52310126	6.3286	11
ENSMUSG00000020523	Fam114a2	5	23.0915	50738345	6.14108	11
ENSMUSG00000020532	Acaca	5	23.0915	50738345	6.16723	11
ENSMUSG00000020549	Elac2	5	23.1315	50738982	6.23502	11
ENSMUSG00000020572	Nampt	5	23.0915	50738345	7.68125	12
ENSMUSG00000020850	Prpf8	5	25.1115	52893635	7.24427	11
ENSMUSG00000020900	Myh10	5	25.3115	53092358	6.56063	11
ENSMUSG00000020903	Stx8	5	23.1515	51165734	7.48307	11
ENSMUSG00000020986	Sec23a	5	25.1515	53017256	6.37723	12
ENSMUSG00000021068	Nin	5	23.8915	52066506	6.07826	12
ENSMUSG00000021079	Timm9	5	26.0115	53633851	6.12847	12
ENSMUSG00000021124	Vti1b	5	26.0315	53786751	6.19042	12
ENSMUSG00000021182	Ccdc88c	5	24.7315	52465258	6.47754	12
ENSMUSG00000021252	Erg28	5	26.4515	54367242	6.67444	12
ENSMUSG00000021277	Traf3	5	25.5915	53538776	6.14884	12
ENSMUSG00000021279	Cdc42bpb	5	23.4715	51622405	6.57322	12
ENSMUSG00000021286	Zfyve21	5	23.1515	51165734	6.64684	12
ENSMUSG00000021375	Kif13a	5	25.4915	53211323	7.05974	13
ENSMUSG00000021431	Snrnp48	5	23.0915	50738345	6.55008	13
ENSMUSG00000021488	Nsd1	5	23.0315	50424348	6.18691	13
ENSMUSG00000021598	Med10	5	25.1515	53017256	6.41201	13
ENSMUSG00000021650	Ptcd2	5	23.0915	50738345	7.7736	13
ENSMUSG00000021714	Cenpk	5	25.5915	53538776	6.13644	13
ENSMUSG00000021840	Mapk1ip1l	5	23.0915	50738345	6.31609	14
ENSMUSG00000021890	Eaf1	5	23.1515	51165734	8.14553	14
ENSMUSG00000021910	Nisch	5	23.9715	52208589	8.34247	14
ENSMUSG00000021962	Dcp1a	5	23.0915	50738345	6.68773	14
ENSMUSG00000021981	Cab39l	5	24.6715	52310126	6.73407	14
ENSMUSG00000022051	Bnip3l	5	23.0915	50738345	7.50596	14
ENSMUSG00000022178	Ajuba	5	23.0915	50738345	6.8781	14
ENSMUSG00000022295	Atp6v1c1	5	25.1515	53017256	6.07847	15
ENSMUSG00000022390	Zc3h7b	5	26.6315	54383227	7.07544	15
ENSMUSG00000022412	Mief1	5	23.0915	50738345	8.21698	15
ENSMUSG00000022521	Crebbp	5	23.3115	51415611	6.86181	16
ENSMUSG00000022677	Fopnl	5	25.1515	53017256	7.53277	16
ENSMUSG00000022769	Sdf2l1	5	23.1515	51165734	6.39804	16
ENSMUSG00000022781	Pak2	5	23.1515	51165734	6.5572	16
ENSMUSG00000022884	Eif4a2	5	23.0915	50738345	7.73594	16
ENSMUSG00000022978	Mis18a	5	24.7715	52542325	6.97512	16
ENSMUSG00000022983	Scaf4	5	23.3115	51415611	8.33378	16
ENSMUSG00000023009	Nckap5l	5	23.3115	51415611	6.23312	15
ENSMUSG00000023020	Cox14	5	23.1115	50738664	7.34666	15
ENSMUSG00000023026	Dip2b	5	26.4515	54367242	7.01424	15
ENSMUSG00000023169	Slc38a1	5	25.1515	53017256	6.4423	15
ENSMUSG00000023902	Zscan10	5	23.0915	50738345	7.1076	17
ENSMUSG00000023915	Tnfrsf21	5	26.0115	53633851	6.25493	17
ENSMUSG00000023940	Sgo1	5	24.7715	52542325	6.68065	17
ENSMUSG00000023988	Bysl	5	23.0915	50738345	6.14582	17
ENSMUSG00000024073	Birc6	5	23.3115	51415611	6.97938	17
ENSMUSG00000024158	Hagh	5	23.7915	51862137	7.70679	17
ENSMUSG00000024335	Brd2	5	23.0915	50738345	6.41582	17
ENSMUSG00000024393	Prrc2a	5	26.0515	53941878	6.00363	17
ENSMUSG00000024480	Ap3s1	5	24.7715	52542325	6.02514	18
ENSMUSG00000024561	Mbd1	5	23.0915	50738345	6.13837	18
ENSMUSG00000024608	Rps14	5	24.7315	52465258	7.17364	18
ENSMUSG00000024613	Tcof1	5	25.1515	53017256	6.71684	18
ENSMUSG00000024732	Ccdc86	5	23.0915	50738345	8.49709	19
ENSMUSG00000024949	Sf1	5	23.0915	50738345	6.95624	19
ENSMUSG00000024969	Mark2	5	23.0915	50738345	6.51111	19
ENSMUSG00000024970	AI846148	5	23.1115	50738664	6.18816	19
ENSMUSG00000025102	3110040N11Rik	5	23.0315	50424348	6.87648	7
ENSMUSG00000025103	Btbd1	5	23.0915	50738345	6.13496	7
ENSMUSG00000025153	Fasn	5	23.0915	50738345	6.60477	11
ENSMUSG00000025208	Mrpl43	5	22.5215	48573094	6.03132	19
ENSMUSG00000025231	Sufu	5	25.7315	53574714	6.91124	19
ENSMUSG00000025260	Hsd17b10	5	23.0915	50738345	6.90486	X
ENSMUSG00000025290	Rps24	5	24.7315	52465258	7.29899	14
ENSMUSG00000025362	Rps26	5	24.6915	52425357	7.89114	10
ENSMUSG00000025436	Atp23	5	26.0115	53633851	7.35967	10
ENSMUSG00000025485	Ric8a	5	22.5915	49052065	6.69979	7
ENSMUSG00000025507	Pidd1	5	25.5915	53538776	6.11894	7
ENSMUSG00000025571	Tnrc6c	5	23.9915	52215823	6.43224	11
ENSMUSG00000025583	Rptor	5	25.2915	53091817	7.74011	11
ENSMUSG00000025794	Rpl14	5	23.3915	51527513	7.19486	9
ENSMUSG00000025858	Get4	5	25.7715	53579386	6.55861	5
ENSMUSG00000025880	Smad7	5	22.8115	49346174	7.77798	18
ENSMUSG00000025967	Eef1b2	5	23.9715	52208589	6.11753	1
ENSMUSG00000026027	Stradb	5	23.1515	51165734	6.69296	1
ENSMUSG00000026032	Ndufb3	5	25.5315	53280402	6.2253	1
ENSMUSG00000026087	Mrpl30	5	25.4915	53211323	6.66965	1
ENSMUSG00000026135	Zfp142	5	23.3115	51415611	6.83338	1
ENSMUSG00000026313	Hdac4	5	26.4515	54367242	6.94753	1
ENSMUSG00000026429	Ube2t	5	25.5915	53538776	6.21267	1
ENSMUSG00000026433	Rab29	5	26.0115	53633851	6.08277	1
ENSMUSG00000026510	Trp53bp2	5	24.7515	52482273	6.11046	1
ENSMUSG00000026596	Abl2	5	25.1515	53017256	6.06291	1
ENSMUSG00000026761	Orc4	5	24.7515	52482273	7.5881	2
ENSMUSG00000026883	Dab2ip	5	25.5915	53538776	7.81346	2
ENSMUSG00000026966	Ssna1	5	25.1515	53017256	9.07107	2
ENSMUSG00000027282	Mtch2	5	23.1515	51165734	6.1746	2
ENSMUSG00000027305	Ndufaf1	5	25.7915	53581722	6.22151	2
ENSMUSG00000027324	Rpusd2	5	23.0315	50424348	7.19493	2
ENSMUSG00000027520	Zdbf2	5	26.0315	53786751	6.83305	1
ENSMUSG00000027547	Sall4	5	23.0915	50738345	6.16321	2
ENSMUSG00000027589	Pcmtd2	5	25.1515	53017256	7.89976	2
ENSMUSG00000027599	Armc1	5	25.2515	53090735	6.42681	3
ENSMUSG00000027651	Rprd1b	5	23.1115	50738664	7.13346	2
ENSMUSG00000027680	Fxr1	5	25.1515	53017256	6.75914	3
ENSMUSG00000027845	Dclre1b	5	23.3115	51415611	6.68151	3
ENSMUSG00000027879	Sec22b	5	25.1515	53017256	6.58781	3
ENSMUSG00000027889	Ampd2	5	25.1515	53017256	6.83685	3
ENSMUSG00000027951	Adar	5	24.7515	52482273	6.39829	3
ENSMUSG00000028062	Lamtor2	5	25.1515	53017256	6.05597	3
ENSMUSG00000028086	Fbxw7	5	22.4715	48281042	6.43358	3
ENSMUSG00000028124	Gclm	5	23.2115	51188938	7.04029	3
ENSMUSG00000028243	Ubxn2b	5	23.0915	50738345	7.18464	4
ENSMUSG00000028443	Nudt2	5	25.9915	53611469	6.90427	4
ENSMUSG00000028465	Tln1	5	23.5115	51655151	6.98283	4
ENSMUSG00000028651	Ppie	5	23.0915	50738345	7.1456	4
ENSMUSG00000028653	Trit1	5	23.0915	50738345	7.23156	4
ENSMUSG00000028790	Khdrbs1	5	23.0915	50738345	8.42088	4
ENSMUSG00000028833	Ncdn	5	23.0915	50738345	6.27162	4
ENSMUSG00000028850	Gpatch3	5	22.9115	49450593	6.98873	4
ENSMUSG00000028868	Wasf2	5	23.0915	50738345	6.54112	4
ENSMUSG00000028879	Stx12	5	23.1515	51165734	6.28573	4
ENSMUSG00000028893	Sesn2	5	23.0915	50738345	6.49551	4
ENSMUSG00000028936	Rpl22	5	24.7315	52465258	6.52075	4
ENSMUSG00000029048	Rer1	5	23.0915	50738345	6.53837	4
ENSMUSG00000029050	Ski	5	23.3715	51444121	6.93104	4
ENSMUSG00000029073	Cptp	5	22.5915	49052065	6.93485	4
ENSMUSG00000029385	Ccng2	5	23.2715	51367587	6.41781	5
ENSMUSG00000029439	Sfswap	5	23.1115	50738664	6.28589	5
ENSMUSG00000029478	Ncor2	5	23.9315	52109408	7.04868	5
ENSMUSG00000029505	Ep400	5	25.5915	53538776	6.34056	5
ENSMUSG00000029547	Ints1	5	25.1515	53017256	6.20907	5
ENSMUSG00000029577	Ube3b	5	25.9915	53611469	6.7219	5
ENSMUSG00000029624	Ptcd1	5	24.6915	52425357	6.52158	5
ENSMUSG00000029705	Cux1	5	26.6315	54383227	6.37773	5
ENSMUSG00000029726	Mepce	5	23.1515	51165734	6.72129	5
ENSMUSG00000029776	Hibadh	5	23.0915	50738345	6.65337	6
ENSMUSG00000030042	Pole4	5	23.0315	50424348	6.50826	6
ENSMUSG00000030051	Aplf	5	23.0915	50738345	6.30218	6
ENSMUSG00000030061	Uba3	5	24.7515	52482273	6.5514	6
ENSMUSG00000030199	Etv6	5	25.7315	53574714	6.00006	6
ENSMUSG00000030319	Cand2	5	23.4715	51622405	6.85378	6
ENSMUSG00000030583	Sipa1l3	5	26.0115	53633851	6.29757	7
ENSMUSG00000030689	Ino80e	5	23.0915	50738345	6.11299	7
ENSMUSG00000030744	Rps3	5	23.7315	51807262	6.44167	7
ENSMUSG00000030750	Nsmce1	5	23.1115	50738664	6.63327	7
ENSMUSG00000030754	Copb1	5	23.0915	50738345	6.28995	7
ENSMUSG00000030795	Fus	5	23.1115	50738664	7.2032	7
ENSMUSG00000031320	Rps4x	5	23.3915	51527513	7.01157	X
ENSMUSG00000031386	Hcfc1	5	25.7315	53574714	7.10782	X
ENSMUSG00000031458	Coprs	5	26.0515	53941878	6.21325	8
ENSMUSG00000031590	Frg1	5	24.7115	52448242	6.29761	8
ENSMUSG00000031667	Aktip	5	26.0715	53952165	6.86383	8
ENSMUSG00000031683	Lsm6	5	24.6715	52310126	6.50654	8
ENSMUSG00000031706	Rfx1	5	23.4715	51622405	6.9511	8
ENSMUSG00000031796	Cfap20	5	25.9915	53611469	6.55902	8
ENSMUSG00000031839	Hsbp1	5	23.6315	51694570	7.62427	8
ENSMUSG00000032187	Smarca4	5	24.7515	52482273	6.86881	9
ENSMUSG00000032300	1700017B05Rik	5	26.0115	53633851	6.20865	9
ENSMUSG00000032316	Clk3	5	26.0315	53786751	6.59107	9
ENSMUSG00000032388	Spg21	5	23.1115	50738664	7.4865	9
ENSMUSG00000032399	Rpl4	5	23.3915	51527513	6.97229	9
ENSMUSG00000032501	Trib1	5	26.0115	53633851	6.30899	15
ENSMUSG00000032777	Gtf3c1	5	25.5915	53538776	6.19917	7
ENSMUSG00000032905	Atg12	5	23.0915	50738345	6.81141	18
ENSMUSG00000033075	Senp1	5	23.1515	51165734	6.41154	15
ENSMUSG00000033272	Slc35a4	5	23.0915	50738345	7.59564	18
ENSMUSG00000033294	Noc4l	5	23.0915	50738345	6.39996	5
ENSMUSG00000033365	Ipo13	5	23.0915	50738345	6.74102	4
ENSMUSG00000033909	Usp36	5	24.7515	52482273	6.22223	11
ENSMUSG00000033916	Chmp2a	5	23.1115	50738664	7.51772	7
ENSMUSG00000033940	Brk1	5	25.9915	53611469	7.18671	6
ENSMUSG00000034075	Zdhhc5	5	23.0915	50738345	6.67251	2
ENSMUSG00000034135	Sik3	5	24.2515	52295121	6.29183	9
ENSMUSG00000034278	Dnajc17	5	22.5715	48894086	6.43356	2
ENSMUSG00000034300	Fam53c	5	23.0915	50738345	6.52375	18
ENSMUSG00000034485	Uaca	5	24.7715	52542325	6.01486	9
ENSMUSG00000034566	Atp5h	5	23.1115	50738664	6.08676	11
ENSMUSG00000034928	Rnf44	5	23.0915	50738345	7.15306	13
ENSMUSG00000035181	Heatr5a	5	23.3915	51527513	6.17169	12
ENSMUSG00000035227	Spcs2	5	23.0315	50424348	6.03487	7
ENSMUSG00000036057	Ptpn23	5	25.5915	53538776	6.06596	9
ENSMUSG00000036180	Gatad2a	5	23.0915	50738345	6.34273	8
ENSMUSG00000036992	Nxt1	5	24.7715	52542325	6.20227	2
ENSMUSG00000037058	Paip2	5	25.5915	53538776	6.45654	18
ENSMUSG00000037366	Pafah2	5	22.4315	47553208	6.23291	4
ENSMUSG00000037519	Ppfia1	5	24.5515	52303495	7.00865	7
ENSMUSG00000037692	Ahdc1	5	23.0315	50424348	6.32744	4
ENSMUSG00000037730	Mynn	5	23.3915	51527513	6.32425	3
ENSMUSG00000037742	Eef1a1	5	25.5915	53538776	6.94215	9
ENSMUSG00000037772	Mrpl23	5	25.9915	53611469	7.66919	7
ENSMUSG00000037826	Ppm1k	5	23.0915	50738345	6.20033	6
ENSMUSG00000038384	Setd1b	5	23.1515	51165734	7.04307	5
ENSMUSG00000038406	Scaf1	5	23.9715	52208589	6.31439	7
ENSMUSG00000038943	Prc1	5	25.1515	53017256	6.41173	7
ENSMUSG00000038970	Lmtk2	5	25.1515	53017256	6.18702	5
ENSMUSG00000039016	Timm8b	5	24.7515	52482273	6.03423	9
ENSMUSG00000039262	Prrc2b	5	26.0115	53633851	6.07596	2
ENSMUSG00000039449	Prpf18	5	25.1515	53017256	7.53082	2
ENSMUSG00000039483	Asb6	5	23.1515	51165734	7.6731	2
ENSMUSG00000039523	Cep104	5	23.9715	52208589	6.81321	4
ENSMUSG00000039568	Ubald1	5	23.2515	51199606	6.1629	16
ENSMUSG00000039637	Coro7	5	25.1515	53017256	6.71279	16
ENSMUSG00000039737	Prkrip1	5	25.9915	53611469	6.44417	5
ENSMUSG00000039844	Rapgef1	5	23.0915	50738345	6.28941	2
ENSMUSG00000039852	Rere	5	25.7315	53574714	7.83052	4
ENSMUSG00000040220	Gas8	5	23.1515	51165734	6.05489	8
ENSMUSG00000040225	Prrc2c	5	26.0115	53633851	7.01245	1
ENSMUSG00000040270	Bach2	5	26.0115	53633851	7.31263	4
ENSMUSG00000040481	Bptf	5	23.3115	51415611	7.00335	11
ENSMUSG00000040506	Ambra1	5	25.5915	53538776	6.08923	2
ENSMUSG00000040524	Zfp609	5	25.1515	53017256	6.94733	9
ENSMUSG00000040560	Wdr7	5	25.7915	53581722	6.69382	18
ENSMUSG00000040661	Rad54l2	5	23.5115	51655151	6.68945	9
ENSMUSG00000040722	Scamp5	5	22.7315	49273489	6.06244	9
ENSMUSG00000040761	Spen	5	26.0115	53633851	7.39425	4
ENSMUSG00000040767	Snrnp25	5	23.7315	51807262	7.05944	11
ENSMUSG00000040771	Oard1	5	25.2915	53091817	6.09038	17
ENSMUSG00000040952	Rps19	5	23.3915	51527513	7.36879	7
ENSMUSG00000041773	Enc1	5	23.0915	50738345	6.22703	13
ENSMUSG00000041798	Gck	5	23.1115	50738664	7.69726	11
ENSMUSG00000041846	Ppp4r3a	5	23.1515	51165734	6.33063	12
ENSMUSG00000041852	Tcf20	5	23.0915	50738345	6.85326	15
ENSMUSG00000041915	Ammecr1l	5	23.0915	50738345	6.22927	18
ENSMUSG00000041974	Spidr	5	23.0915	50738345	7.00293	16
ENSMUSG00000042292	Mkl1	5	23.3915	51527513	6.7835	15
ENSMUSG00000042308	Setd1a	5	24.6715	52310126	6.59637	7
ENSMUSG00000042505	Sdhaf3	5	24.6715	52310126	7.24814	6
ENSMUSG00000042506	Usp22	5	23.0915	50738345	6.114	11
ENSMUSG00000042677	Zc3h12a	5	22.5915	49052065	6.04052	4
ENSMUSG00000042744	Hectd4	5	26.4515	54367242	6.15943	5
ENSMUSG00000042790	Rnf214	5	24.7515	52482273	6.33376	9
ENSMUSG00000043510	Hscb	5	23.0915	50738345	6.11696	5
ENSMUSG00000044627	Swi5	5	25.5915	53538776	7.02945	2
ENSMUSG00000044791	Setd2	5	23.1515	51165734	6.49383	9
ENSMUSG00000045374	Wdr81	5	23.0915	50738345	8.22378	11
ENSMUSG00000045598	Zfp553	5	23.0915	50738345	6.25272	7
ENSMUSG00000045671	Spred2	5	23.0915	50738345	6.97671	11
ENSMUSG00000045983	Eif4g1	5	23.0915	50738345	6.22751	16
ENSMUSG00000046201	Scaf8	5	23.1115	50738664	6.32862	17
ENSMUSG00000046574	Prr12	5	23.3915	51527513	7.23045	7
ENSMUSG00000046603	Tcaim	5	23.1515	51165734	7.29341	9
ENSMUSG00000046856	Gpr1	5	26.0315	53786751	6.35375	1
ENSMUSG00000047022	Mipol1	5	22.9615	49816061	6.90432	12
ENSMUSG00000047731	Wbp1l	5	25.9915	53611469	6.99592	19
ENSMUSG00000047821	Trim16	5	26.0315	53786751	6.08157	11
ENSMUSG00000048154	Kmt2d	5	25.7515	53577050	7.13607	15
ENSMUSG00000049728	Zfp668	5	23.0915	50738345	6.98027	7
ENSMUSG00000049739	Zfp646	5	23.0915	50738345	7.28518	7
ENSMUSG00000050043	Tmx2	5	23.0915	50738345	6.61978	2
ENSMUSG00000050567	Maml1	5	23.0915	50738345	6.47364	11
ENSMUSG00000051149	Adnp	5	23.0915	50738345	6.83148	2
ENSMUSG00000051391	Ywhag	5	23.0915	50738345	7.34602	5
ENSMUSG00000051413	Plagl2	5	24.7315	52465258	7.79897	2
ENSMUSG00000051537	Gm5124	5	22.6315	49060843	6.65023	X
ENSMUSG00000052146	Rps10	5	23.3915	51527513	7.39356	17
ENSMUSG00000052397	Ezr	5	24.6915	52425357	6.01367	17
ENSMUSG00000052557	Gan	5	26.4515	54367242	6.41651	8
ENSMUSG00000052957	Gas1	5	23.2315	51193081	6.00251	13
ENSMUSG00000053110	Yap1	5	23.0915	50738345	7.10354	9
ENSMUSG00000053293	Pom121	5	24.7515	52482273	6.75023	5
ENSMUSG00000053436	Mapk14	5	23.0915	50738345	6.70669	17
ENSMUSG00000053754	Chd8	5	23.0915	50738345	6.54423	14
ENSMUSG00000053877	Srcap	5	26.0515	53941878	6.28858	7
ENSMUSG00000054008	Ndst1	5	25.1515	53017256	9.44238	18
ENSMUSG00000054199	Gon4l	5	25.5915	53538776	6.93061	3
ENSMUSG00000054428	Atpif1	5	23.3915	51527513	6.74226	4
ENSMUSG00000054792	Klhl18	5	23.3715	51444121	6.30018	9
ENSMUSG00000055013	Agap1	5	26.0115	53633851	7.07577	1
ENSMUSG00000055024	Ep300	5	26.0115	53633851	7.62979	15
ENSMUSG00000055069	Rab39	5	23.1515	51165734	9.59038	9
ENSMUSG00000055491	Pprc1	5	23.0915	50738345	6.37503	19
ENSMUSG00000056895	Hist3h2ba	5	22.9615	49816061	6.46102	11
ENSMUSG00000057036	Gm7536	5	23.3915	51527513	7.15724	3
ENSMUSG00000057322	Rpl38	5	23.0915	50738345	6.29724	11
ENSMUSG00000057666	Gapdh	5	26.0115	53633851	6.58854	6
ENSMUSG00000057841	Rpl32	5	23.3915	51527513	8.05127	6
ENSMUSG00000058006	Mdn1	5	23.3115	51415611	6.36168	4
ENSMUSG00000058230	Arhgap35	5	23.0915	50738345	6.91563	7
ENSMUSG00000059182	Skap2	5	24.7715	52542325	6.39329	6
ENSMUSG00000059273	Zc3h4	5	23.0915	50738345	7.16728	7
ENSMUSG00000059552	Trp53	5	23.1115	50738664	6.43816	11
ENSMUSG00000060036	Rpl3	5	23.7915	51862137	6.27125	15
ENSMUSG00000060121	Gemin2	5	26.5915	54379675	6.28129	12
ENSMUSG00000060206	Zfp462	5	23.0915	50738345	7.0014	4
ENSMUSG00000060261	Gtf2i	5	23.1115	50738664	6.35312	5
ENSMUSG00000060591	Ifitm2	5	23.1515	51165734	6.20613	7
ENSMUSG00000061458	Nol10	5	23.0315	50424348	7.23313	12
ENSMUSG00000061787	Rps17	5	24.7315	52465258	6.81443	7
ENSMUSG00000062169	Cnih4	5	23.0915	50738345	6.14436	1
ENSMUSG00000063430	Wscd2	5	22.6315	49060843	6.31465	5
ENSMUSG00000063550	Nup98	5	24.7315	52465258	8.67238	7
ENSMUSG00000063870	Chd4	5	23.9715	52208589	7.5705	6
ENSMUSG00000064138	Fam172a	5	23.7315	51807262	6.31072	13
ENSMUSG00000064302	Clasp1	5	25.5915	53538776	7.29927	1
ENSMUSG00000066036	Ubr4	5	25.5915	53538776	7.47319	4
ENSMUSG00000066306	Numa1	5	25.6115	53555092	6.84447	7
ENSMUSG00000066357	Wdr6	5	23.0915	50738345	6.53642	9
ENSMUSG00000067288	Rps28	5	23.3915	51527513	6.92513	17
ENSMUSG00000067860	Zic3	5	22.7315	49273489	6.4608	X
ENSMUSG00000068732	Tmem167b	5	23.1515	51165734	6.68422	3
ENSMUSG00000068740	Celsr2	5	25.1515	53017256	6.1508	3
ENSMUSG00000068856	Sf3b4	5	23.0915	50738345	7.85321	3
ENSMUSG00000069678	Pcgf1	5	23.0915	50738345	6.99517	6
ENSMUSG00000069729	Arid1b	5	23.3115	51415611	6.90471	17
ENSMUSG00000070047	Fat1	5	23.0915	50738345	6.01288	8
ENSMUSG00000070348	Ccnd1	5	23.0915	50738345	6.48263	7
ENSMUSG00000070394	Tmem256	5	23.0915	50738345	7.16958	11
ENSMUSG00000070643	Sox13	5	23.0915	50738345	6.18118	1
ENSMUSG00000070808	Bicra	5	23.3115	51415611	6.27627	7
ENSMUSG00000071645	Tut1	5	23.1115	50738664	7.35724	19
ENSMUSG00000071652	Ints5	5	23.0915	50738345	7.15056	19
ENSMUSG00000073702	Rpl31	5	25.5915	53538776	6.77269	1
ENSMUSG00000074102	Rbm15b	5	23.0915	50738345	6.05705	9
ENSMUSG00000074305	Peak1	5	23.3715	51444121	6.4691	9
ENSMUSG00000074406	Zfp628	5	26.6115	54381451	6.24775	7
ENSMUSG00000075229	Ccdc58	5	24.7315	52465258	6.19795	16
ENSMUSG00000075391	Gm13443	5	25.6115	53555092	6.85183	2
ENSMUSG00000075486	Commd6	5	24.7515	52482273	6.38987	14
ENSMUSG00000075592	Nynrin	5	26.0315	53786751	6.60572	14
ENSMUSG00000078515	Ddi2	5	23.0915	50738345	6.82109	4
ENSMUSG00000078566	Bnip3	5	23.1515	51165734	7.21587	7
ENSMUSG00000078773	Rad54b	5	23.1315	50738982	7.0893	4
ENSMUSG00000078941	Ak6	5	23.3915	51527513	6.71308	13
ENSMUSG00000079184	Mphosph8	5	25.1515	53017256	6.12512	14
ENSMUSG00000079557	Mar2	5	23.1515	51165734	7.52899	17
ENSMUSG00000079575	Rbpsuh-rs3	5	26.0115	53633851	24.5778	6
ENSMUSG00000085794	Vax2os	5	23.1515	51165734	6.36357	6
ENSMUSG00000086583	Gm15500	5	23.3915	51527513	6.54603	7
ENSMUSG00000086683	Gm12867	5	22.9915	50216795	7.17147	4
ENSMUSG00000087260	Lamtor5	5	25.5315	53280402	6.4442	3
ENSMUSG00000089429	Gm26004	5	26.0915	53955615	6.219	1
ENSMUSG00000089824	Rbm12	5	23.1515	51165734	6.20819	2
ENSMUSG00000090000	Ier3ip1	5	25.1715	53033455	6.33341	18
ENSMUSG00000090137	Uba52	5	23.4115	51580292	6.70051	8
ENSMUSG00000090733	Rps27	5	24.7515	52482273	6.15402	3
ENSMUSG00000092203	1110038B12Rik	5	23.7515	51859116	7.18922	17
ENSMUSG00000093674	Rpl41	5	24.7115	52448242	6.56201	10
ENSMUSG00000098912	1500004A13Rik	5	23.7515	51859116	6.1402	3
ENSMUSG00000098923	Tmem185b	5	25.9115	53595736	6.21703	1
ENSMUSG00000098950	Gm28036	5	23.1515	51165734	6.88902	2
ENSMUSG00000100629	Gm28192	5	23.7515	51859116	7.36517	11
ENSMUSG00000106864	Gtf3c2	5	23.0915	50738345	6.38907	5
